# Supplementary material for: Bacteriophage-driven emergence and expansion of Staphylococcus aureus in rodent populations
Source: PLoS Pathog. 2024 Jul 24;20(7):e1012378. doi: 10.1371/journal.ppat.1012378 (PMC11299810; doi:10.1371/journal.ppat.1012378)
Supplement: S1 Data — (XLSX) [file ppat.1012378.s007.xlsx]

## Sheet: Sheet 1 - Supp_data_full_gwas_r
S1_Data. Outputs of different GWAS analyses
variant	allele-freq	filter-pvalue	lrt-pvalue	beta	beta-std-err	odds-ratio	intercept	locus_tag	product
GAGAACCCTCATATCAAAGCAAGATTATACC	0.913	1e-27	1.95e-26	-5.41	0.74	0	3.93	RF122_00564	putative heme peroxidase
TGGGTATAATCTTGCTTTGATATGAGGGTTC	0.913	1e-27	1.95e-26	-5.41	0.74	0	3.93	RF122_00564	putative heme peroxidase
AGAACCCTCATATCAAAGCAAGATTATACCC	0.913	1e-27	1.95e-26	-5.41	0.74	0	3.93	RF122_00564	putative heme peroxidase
TGAGAACCCTCATATCAAAGCAAGATTATAC	0.913	1e-27	1.95e-26	-5.41	0.74	0	3.93	RF122_00564	putative heme peroxidase
AACCCTCATATCAAAGCAAGATTATACCCAG	0.913	1e-27	1.95e-26	-5.41	0.74	0	3.93	RF122_00564	putative heme peroxidase
CAATTTTAGCGGGTGGTGATTTACCAAGAAA	0.742	0.000575	8.32e-26	-5.65	0.98	0	3.28	RF122_00180	3-hydroxyacyl-CoA dehydrogenase
CACAATTTTAGCGGGTGGTGATTTACCAAGA	0.742	0.000575	8.32e-26	-5.65	0.98	0	3.28	RF122_00180	3-hydroxyacyl-CoA dehydrogenase
CCACAATTTTAGCGGGTGGTGATTTACCAAG	0.742	0.000575	8.32e-26	-5.65	0.98	0	3.28	RF122_00180	3-hydroxyacyl-CoA dehydrogenase
ACAATTTTAGCGGGTGGTGATTTACCAAGAA	0.742	0.000575	8.32e-26	-5.65	0.98	0	3.28	RF122_00180	3-hydroxyacyl-CoA dehydrogenase
AATCTAAAGAAACGACTAAATCTAATTTCCC	0.615	0.227	2.41e-25	-5.89	0.8	0	2.62	RF122_02356	respiratory nitrate reductase subunit alpha
AAATCTAAAGAAACGACTAAATCTAATTTCC	0.615	0.227	2.41e-25	-5.89	0.8	0	2.62	RF122_02356	respiratory nitrate reductase subunit alpha
TAAATCTAATTTCCCTGTTGTTTCCTCACGC	0.615	0.227	2.41e-25	-5.89	0.8	0	2.62	RF122_02356	respiratory nitrate reductase subunit alpha
CGACTAAATCTAATTTCCCTGTTGTTTCCTC	0.615	0.227	2.41e-25	-5.89	0.8	0	2.62	RF122_02356	respiratory nitrate reductase subunit alpha
CTAAATCTAATTTCCCTGTTGTTTCCTCACG	0.615	0.227	2.41e-25	-5.89	0.8	0	2.62	RF122_02356	respiratory nitrate reductase subunit alpha
AACAGGGAAATTAGATTTAGTCGTTTCTTTA	0.615	0.227	2.41e-25	-5.89	0.8	0	2.62	RF122_02356	respiratory nitrate reductase subunit alpha
AAATCTAATTTCCCTGTTGTTTCCTCACGCC	0.615	0.227	2.41e-25	-5.89	0.8	0	2.62	RF122_02356	respiratory nitrate reductase subunit alpha
ATCTAATTTCCCTGTTGTTTCCTCACGCCAC	0.615	0.227	2.41e-25	-5.89	0.8	0	2.62	RF122_02356	respiratory nitrate reductase subunit alpha
ACGTGGCGTGAGGAAACAACAGGGAAATTAG	0.615	0.227	2.41e-25	-5.89	0.8	0	2.62	RF122_02356	respiratory nitrate reductase subunit alpha
AAACAACAGGGAAATTAGATTTAGTCGTTTC	0.615	0.227	2.41e-25	-5.89	0.8	0	2.62	RF122_02356	respiratory nitrate reductase subunit alpha
CGTGGCGTGAGGAAACAACAGGGAAATTAGA	0.615	0.227	2.41e-25	-5.89	0.8	0	2.62	RF122_02356	respiratory nitrate reductase subunit alpha
ATCTAAAGAAACGACTAAATCTAATTTCCCT	0.615	0.227	2.41e-25	-5.89	0.8	0	2.62	RF122_02356	respiratory nitrate reductase subunit alpha
TGAGGAAACAACAGGGAAATTAGATTTAGTC	0.615	0.227	2.41e-25	-5.89	0.8	0	2.62	RF122_02356	respiratory nitrate reductase subunit alpha
ACAGGGAAATTAGATTTAGTCGTTTCTTTAG	0.615	0.227	2.41e-25	-5.89	0.8	0	2.62	RF122_02356	respiratory nitrate reductase subunit alpha
AAACGACTAAATCTAATTTCCCTGTTGTTTC	0.615	0.227	2.41e-25	-5.89	0.8	0	2.62	RF122_02356	respiratory nitrate reductase subunit alpha
AAAGAAACGACTAAATCTAATTTCCCTGTTG	0.615	0.227	2.41e-25	-5.89	0.8	0	2.62	RF122_02356	respiratory nitrate reductase subunit alpha
ACGACTAAATCTAATTTCCCTGTTGTTTCCT	0.615	0.227	2.41e-25	-5.89	0.8	0	2.62	RF122_02356	respiratory nitrate reductase subunit alpha
AATCTAATTTCCCTGTTGTTTCCTCACGCCA	0.615	0.227	2.41e-25	-5.89	0.8	0	2.62	RF122_02356	respiratory nitrate reductase subunit alpha
AACGACTAAATCTAATTTCCCTGTTGTTTCC	0.615	0.227	2.41e-25	-5.89	0.8	0	2.62	RF122_02356	respiratory nitrate reductase subunit alpha
AACAACAGGGAAATTAGATTTAGTCGTTTCT	0.615	0.227	2.41e-25	-5.89	0.8	0	2.62	RF122_02356	respiratory nitrate reductase subunit alpha
CAGGGAAATTAGATTTAGTCGTTTCTTTAGA	0.615	0.227	2.41e-25	-5.89	0.8	0	2.62	RF122_02356	respiratory nitrate reductase subunit alpha
AAGAAACGACTAAATCTAATTTCCCTGTTGT	0.615	0.227	2.41e-25	-5.89	0.8	0	2.62	RF122_02356	respiratory nitrate reductase subunit alpha
ACTAAATCTAATTTCCCTGTTGTTTCCTCAC	0.615	0.227	2.41e-25	-5.89	0.8	0	2.62	RF122_02356	respiratory nitrate reductase subunit alpha
ATGAGAACCCTCATATCAAAGCAAGATTATA	0.912	4.95e-27	3.15e-25	-4.97	0.66	0.01	3.51	RF122_00564	putative heme peroxidase
ATAATCTTGCTTTGATATGAGGGTTCTCATA	0.912	4.95e-27	3.15e-25	-4.97	0.66	0.01	3.51	RF122_00564	putative heme peroxidase
ACCCTCATATCAAAGCAAGATTATACCCAGA	0.912	4.95e-27	6.97e-25	-4.92	0.65	0.01	3.47	RF122_00564	putative heme peroxidase
CCCTCATATCAAAGCAAGATTATACCCAGAA	0.912	4.95e-27	6.97e-25	-4.92	0.65	0.01	3.47	RF122_00564	putative heme peroxidase
GAAATCTAAAGAAACGACTAAATCTAATTTC	0.614	0.21	1.14e-23	-5.35	0.73	0	2.28	RF122_02356	respiratory nitrate reductase subunit alpha
CAAACAAATCGACATGCATAAATTGCAATAG	0.917	8.26e-15	6.38e-23	-10.1	2.75	0	8.49	RF122_02400	sodium/hydrogen exchanger family protein
CCAAACAAATCGACATGCATAAATTGCAATA	0.917	8.26e-15	6.38e-23	-10.1	2.75	0	8.49	RF122_02400	sodium/hydrogen exchanger family protein
ATATCTCGGGCTAGACCATATCAGCTAATTC	0.739	0.00159	1.61e-22	-4.33	0.6	0.01	2.21
AATTAGCTGATATGGTCTAGCCCGAGATATC	0.739	0.00159	1.61e-22	-4.33	0.6	0.01	2.21
AAAATAGCTCATAATTGGGCTAAGTGGTGGG	0.68	0.0222	5.65e-22	-7.95	1.32	0	4.43	RF122_02355	nitrate reductase subunit beta
ATCAGTATCAAGAGATATTTTCTTTGAAAAA	0.935	1.91e-09	5.86e-22	-6.46	1.56	0	5.07	RF122_02253	urease accessory protein UreD
CTTTTTCAAAGAAAATATCTCTTGATACTGA	0.935	1.91e-09	5.86e-22	-6.46	1.56	0	5.07	RF122_02253	urease accessory protein UreD
CGATCAGTATCAAGAGATATTTTCTTTGAAA	0.935	1.91e-09	5.86e-22	-6.46	1.56	0	5.07	RF122_02253	urease accessory protein UreD
CAGTATCAAGAGATATTTTCTTTGAAAAAGC	0.935	1.91e-09	5.86e-22	-6.46	1.56	0	5.07	RF122_02253	urease accessory protein UreD
TTTTCAAAGAAAATATCTCTTGATACTGATC	0.935	1.91e-09	5.86e-22	-6.46	1.56	0	5.07	RF122_02253	urease accessory protein UreD
TCGGATTTGGTTCACCGAATAAAGCAGGAAC	0.938	2.7e-28	1.07e-21	-5.07	0.84	0.01	3.79	RF122_01241	transketolase
CACCATTAGTTCCTGCTTTATTCGGTGAACC	0.938	2.7e-28	1.07e-21	-5.07	0.84	0.01	3.79	RF122_01241	transketolase
AATCGGATTTGGTTCACCGAATAAAGCAGGA	0.938	2.7e-28	1.07e-21	-5.07	0.84	0.01	3.79	RF122_01241	transketolase
AGTTCCTGCTTTATTCGGTGAACCAAATCCG	0.938	2.7e-28	1.07e-21	-5.07	0.84	0.01	3.79	RF122_01241	transketolase
ACCATTAGTTCCTGCTTTATTCGGTGAACCA	0.938	2.7e-28	1.07e-21	-5.07	0.84	0.01	3.79	RF122_01241	transketolase
ACAATCGGATTTGGTTCACCGAATAAAGCAG	0.938	2.7e-28	1.07e-21	-5.07	0.84	0.01	3.79	RF122_01241	transketolase
CACCGAATAAAGCAGGAACTAATGGTGTTCA	0.938	2.7e-28	1.07e-21	-5.07	0.84	0.01	3.79	RF122_01241	transketolase
AACACCATTAGTTCCTGCTTTATTCGGTGAA	0.938	2.7e-28	1.07e-21	-5.07	0.84	0.01	3.79	RF122_01241	transketolase
ATCGGATTTGGTTCACCGAATAAAGCAGGAA	0.938	2.7e-28	1.07e-21	-5.07	0.84	0.01	3.79	RF122_01241	transketolase
AACAATCGGATTTGGTTCACCGAATAAAGCA	0.938	2.7e-28	1.07e-21	-5.07	0.84	0.01	3.79	RF122_01241	transketolase
CCATTAGTTCCTGCTTTATTCGGTGAACCAA	0.938	2.7e-28	1.07e-21	-5.07	0.84	0.01	3.79	RF122_01241	transketolase
ACACCATTAGTTCCTGCTTTATTCGGTGAAC	0.938	2.7e-28	1.07e-21	-5.07	0.84	0.01	3.79	RF122_01241	transketolase
TAGTTCCTGCTTTATTCGGTGAACCAAATCC	0.938	2.7e-28	1.07e-21	-5.07	0.84	0.01	3.79	RF122_01241	transketolase
TCACCGAATAAAGCAGGAACTAATGGTGTTC	0.938	2.7e-28	1.07e-21	-5.07	0.84	0.01	3.79	RF122_01241	transketolase
ACCGAATAAAGCAGGAACTAATGGTGTTCAT	0.938	2.7e-28	1.07e-21	-5.07	0.84	0.01	3.79	RF122_01241	transketolase
CATTAGTTCCTGCTTTATTCGGTGAACCAAA	0.938	2.7e-28	1.07e-21	-5.07	0.84	0.01	3.79	RF122_01241	transketolase
ATTAGTTCCTGCTTTATTCGGTGAACCAAAT	0.938	2.7e-28	1.07e-21	-5.07	0.84	0.01	3.79	RF122_01241	transketolase
CAATCGGATTTGGTTCACCGAATAAAGCAGG	0.938	2.7e-28	1.07e-21	-5.07	0.84	0.01	3.79	RF122_01241	transketolase
TTAGTTCCTGCTTTATTCGGTGAACCAAATC	0.938	2.7e-28	1.07e-21	-5.07	0.84	0.01	3.79	RF122_01241	transketolase
CTTAAATATAGAAAGAGGTAAAGTTATGGCA	0.922	7.57e-13	1.15e-21	-10.4	2.86	0	8.8
ACTTAAATATAGAAAGAGGTAAAGTTATGGC	0.922	7.57e-13	1.15e-21	-10.4	2.86	0	8.8
AGTCCCGATTGATACCATTGCCATCTTAAGC	0.921	2.48e-13	1.72e-21	-9.89	2.78	0	8.32	RF122_01821	ABC-type exoprotein transport system, permease component
TAAGTCCCGATTGATACCATTGCCATCTTAA	0.921	2.48e-13	1.72e-21	-9.89	2.78	0	8.32	RF122_01821	ABC-type exoprotein transport system, permease component
AAGTCCCGATTGATACCATTGCCATCTTAAG	0.921	2.48e-13	1.72e-21	-9.89	2.78	0	8.32	RF122_01821	ABC-type exoprotein transport system, permease component
CCCCCCCCCCCCCCCCCCCCCCCCCCCCCCC	0.331	1.2e-28	1.83e-21	1.7	0.19	5.47	-1.68
AGGAAATCGAATGTATTAACAATCATAAAAA	0.75	0.0152	2.79e-21	-4.96	0.81	0.01	2.75
ATTTTTATGATTGTTAATACATTCGATTTCC	0.75	0.0152	2.79e-21	-4.96	0.81	0.01	2.75
AAGGAAATCGAATGTATTAACAATCATAAAA	0.75	0.0152	2.79e-21	-4.96	0.81	0.01	2.75
AAATCGAATGTATTAACAATCATAAAAATTG	0.75	0.0152	2.79e-21	-4.96	0.81	0.01	2.75
AAAGGAAATCGAATGTATTAACAATCATAAA	0.75	0.0152	2.79e-21	-4.96	0.81	0.01	2.75
AATCGAATGTATTAACAATCATAAAAATTGT	0.75	0.0152	2.79e-21	-4.96	0.81	0.01	2.75
AATTTTTATGATTGTTAATACATTCGATTTC	0.75	0.0152	2.79e-21	-4.96	0.81	0.01	2.75
AAAGTCAACAGGACCTGGTACACCAATACCT	0.913	0.000963	3.08e-21	-12.2	2.12	0	10.2	RF122_01460	putative glucokinase, ROK family
AAGTCAACAGGACCTGGTACACCAATACCTA	0.913	0.000963	3.08e-21	-12.2	2.12	0	10.2	RF122_01460	putative glucokinase, ROK family
CGTAGGTATTGGTGTACCAGGTCCTGTTGAC	0.913	0.000963	3.08e-21	-12.2	2.12	0	10.2	RF122_01460	putative glucokinase, ROK family
CAAAGTCAACAGGACCTGGTACACCAATACC	0.913	0.000963	3.08e-21	-12.2	2.12	0	10.2	RF122_01460	putative glucokinase, ROK family
TACCAGGTCCTGTTGACTTTGAAAAAGGTAC	0.913	0.000963	3.08e-21	-12.2	2.12	0	10.2	RF122_01460	putative glucokinase, ROK family
TATTGGTGTACCAGGTCCTGTTGACTTTGAA	0.913	0.000963	3.08e-21	-12.2	2.12	0	10.2	RF122_01460	putative glucokinase, ROK family
ACCAGGTCCTGTTGACTTTGAAAAAGGTACA	0.913	0.000963	3.08e-21	-12.2	2.12	0	10.2	RF122_01460	putative glucokinase, ROK family
CCTTTTTCAAAGTCAACAGGACCTGGTACAC	0.913	0.000963	3.08e-21	-12.2	2.12	0	10.2	RF122_01460	putative glucokinase, ROK family
TCAAAGTCAACAGGACCTGGTACACCAATAC	0.913	0.000963	3.08e-21	-12.2	2.12	0	10.2	RF122_01460	putative glucokinase, ROK family
ATTGGTGTACCAGGTCCTGTTGACTTTGAAA	0.913	0.000963	3.08e-21	-12.2	2.12	0	10.2	RF122_01460	putative glucokinase, ROK family
CTTTTTCAAAGTCAACAGGACCTGGTACACC	0.913	0.000963	3.08e-21	-12.2	2.12	0	10.2	RF122_01460	putative glucokinase, ROK family
TACCTTTTTCAAAGTCAACAGGACCTGGTAC	0.913	0.000963	3.08e-21	-12.2	2.12	0	10.2	RF122_01460	putative glucokinase, ROK family
TTTTCAAAGTCAACAGGACCTGGTACACCAA	0.913	0.000963	3.08e-21	-12.2	2.12	0	10.2	RF122_01460	putative glucokinase, ROK family
TTTTTCAAAGTCAACAGGACCTGGTACACCA	0.913	0.000963	3.08e-21	-12.2	2.12	0	10.2	RF122_01460	putative glucokinase, ROK family
AGTCAACAGGACCTGGTACACCAATACCTAC	0.913	0.000963	3.08e-21	-12.2	2.12	0	10.2	RF122_01460	putative glucokinase, ROK family
ACCTTTTTCAAAGTCAACAGGACCTGGTACA	0.913	0.000963	3.08e-21	-12.2	2.12	0	10.2	RF122_01460	putative glucokinase, ROK family
TGCGAGACCACCAATATGATGAACGAATCGC	0.838	0.00751	3.14e-21	-5.44	0.81	0	3.57	RF122_00048	myosin-cross-reactive antigen
TCATCATATTGGTGGTCTCGCAGACTTTTCA	0.838	0.00751	3.14e-21	-5.44	0.81	0	3.57	RF122_00048	myosin-cross-reactive antigen
CTGCGAGACCACCAATATGATGAACGAATCG	0.838	0.00751	3.14e-21	-5.44	0.81	0	3.57	RF122_00048	myosin-cross-reactive antigen
AGTCTGCGAGACCACCAATATGATGAACGAA	0.838	0.00751	3.14e-21	-5.44	0.81	0	3.57	RF122_00048	myosin-cross-reactive antigen
ATCATATTGGTGGTCTCGCAGACTTTTCAGC	0.838	0.00751	3.14e-21	-5.44	0.81	0	3.57	RF122_00048	myosin-cross-reactive antigen
TGCGATTCGTTCATCATATTGGTGGTCTCGC	0.838	0.00751	3.14e-21	-5.44	0.81	0	3.57	RF122_00048	myosin-cross-reactive antigen
TTTTAAAGCTGAAAAGTCTGCGAGACCACCA	0.838	0.00751	3.14e-21	-5.44	0.81	0	3.57	RF122_00048	myosin-cross-reactive antigen
TTTAAAGCTGAAAAGTCTGCGAGACCACCAA	0.838	0.00751	3.14e-21	-5.44	0.81	0	3.57	RF122_00048	myosin-cross-reactive antigen
AATGCGATTCGTTCATCATATTGGTGGTCTC	0.838	0.00751	3.14e-21	-5.44	0.81	0	3.57	RF122_00048	myosin-cross-reactive antigen
AAAGTCTGCGAGACCACCAATATGATGAACG	0.838	0.00751	3.14e-21	-5.44	0.81	0	3.57	RF122_00048	myosin-cross-reactive antigen
AAGCTGAAAAGTCTGCGAGACCACCAATATG	0.838	0.00751	3.14e-21	-5.44	0.81	0	3.57	RF122_00048	myosin-cross-reactive antigen
AGACCACCAATATGATGAACGAATCGCATTA	0.838	0.00751	3.14e-21	-5.44	0.81	0	3.57	RF122_00048	myosin-cross-reactive antigen
TTCATCATATTGGTGGTCTCGCAGACTTTTC	0.838	0.00751	3.14e-21	-5.44	0.81	0	3.57	RF122_00048	myosin-cross-reactive antigen
TAAAGCTGAAAAGTCTGCGAGACCACCAATA	0.838	0.00751	3.14e-21	-5.44	0.81	0	3.57	RF122_00048	myosin-cross-reactive antigen
ATTGGTGGTCTCGCAGACTTTTCAGCTTTAA	0.838	0.00751	3.14e-21	-5.44	0.81	0	3.57	RF122_00048	myosin-cross-reactive antigen
ATGCGATTCGTTCATCATATTGGTGGTCTCG	0.838	0.00751	3.14e-21	-5.44	0.81	0	3.57	RF122_00048	myosin-cross-reactive antigen
AGCTGAAAAGTCTGCGAGACCACCAATATGA	0.838	0.00751	3.14e-21	-5.44	0.81	0	3.57	RF122_00048	myosin-cross-reactive antigen
CTAATGCGATTCGTTCATCATATTGGTGGTC	0.838	0.00751	3.14e-21	-5.44	0.81	0	3.57	RF122_00048	myosin-cross-reactive antigen
AAAGCTGAAAAGTCTGCGAGACCACCAATAT	0.838	0.00751	3.14e-21	-5.44	0.81	0	3.57	RF122_00048	myosin-cross-reactive antigen
ATTCGTTCATCATATTGGTGGTCTCGCAGAC	0.838	0.00751	3.14e-21	-5.44	0.81	0	3.57	RF122_00048	myosin-cross-reactive antigen
AAAAGTCTGCGAGACCACCAATATGATGAAC	0.838	0.00751	3.14e-21	-5.44	0.81	0	3.57	RF122_00048	myosin-cross-reactive antigen
TCTGCGAGACCACCAATATGATGAACGAATC	0.838	0.00751	3.14e-21	-5.44	0.81	0	3.57	RF122_00048	myosin-cross-reactive antigen
AAGTCTGCGAGACCACCAATATGATGAACGA	0.838	0.00751	3.14e-21	-5.44	0.81	0	3.57	RF122_00048	myosin-cross-reactive antigen
CATCATATTGGTGGTCTCGCAGACTTTTCAG	0.838	0.00751	3.14e-21	-5.44	0.81	0	3.57	RF122_00048	myosin-cross-reactive antigen
ATTTTAAAGCTGAAAAGTCTGCGAGACCACC	0.838	0.00751	3.14e-21	-5.44	0.81	0	3.57	RF122_00048	myosin-cross-reactive antigen
ATAGATACATTAACTATAAAAATAAATTTGG	0.0613	9.8e-25	3.62e-21	4.27	0.6	71.52	-1.28
AAGACCATTAGCGTATAATCATAGTCTTCAT	0.749	0.0434	4.6e-21	-4.21	0.56	0.01	2.12	RF122_01631	haptoglobin-binding surface anchored protein, HarA
AGACCATTAGCGTATAATCATAGTCTTCATG	0.749	0.0434	4.6e-21	-4.21	0.56	0.01	2.12	RF122_01631	haptoglobin-binding surface anchored protein, HarA
CCATGAAGACTATGATTATACGCTAATGGTC	0.749	0.0434	4.6e-21	-4.21	0.56	0.01	2.12	RF122_01631	haptoglobin-binding surface anchored protein, HarA
ACGCTTAAGATGGCAATGGTATCAATCGGGA	0.922	7.57e-13	6.59e-21	-10.1	2.82	0	8.57	RF122_01821	ABC-type exoprotein transport system, permease component
CGCTTAAGATGGCAATGGTATCAATCGGGAC	0.922	7.57e-13	6.59e-21	-10.1	2.82	0	8.57	RF122_01821	ABC-type exoprotein transport system, permease component
CGATTGATACCATTGCCATCTTAAGCGTAAA	0.922	7.57e-13	6.59e-21	-10.1	2.82	0	8.57	RF122_01821	ABC-type exoprotein transport system, permease component
CCCGATTGATACCATTGCCATCTTAAGCGTA	0.922	7.57e-13	6.59e-21	-10.1	2.82	0	8.57	RF122_01821	ABC-type exoprotein transport system, permease component
CCGATTGATACCATTGCCATCTTAAGCGTAA	0.922	7.57e-13	6.59e-21	-10.1	2.82	0	8.57	RF122_01821	ABC-type exoprotein transport system, permease component
CGATTGAAATTAACCACAATACATAATGGTA	0.758	0.0543	7.98e-21	-7.19	1.65	0	4.57	RF122_00073	glycoside hydrolase family protein
ACCATTATGTATTGTGGTTAATTTCAATCGA	0.758	0.0543	7.98e-21	-7.19	1.65	0	4.57	RF122_00073	glycoside hydrolase family protein
ATACCATTATGTATTGTGGTTAATTTCAATC	0.758	0.0543	7.98e-21	-7.19	1.65	0	4.57	RF122_00073	glycoside hydrolase family protein
AATCGATTGAAATTAACCACAATACATAATG	0.758	0.0543	7.98e-21	-7.19	1.65	0	4.57	RF122_00073	glycoside hydrolase family protein
ATTATGTATTGTGGTTAATTTCAATCGATTA	0.758	0.0543	7.98e-21	-7.19	1.65	0	4.57	RF122_00073	glycoside hydrolase family protein
CAATACCATTATGTATTGTGGTTAATTTCAA	0.758	0.0543	7.98e-21	-7.19	1.65	0	4.57	RF122_00073	glycoside hydrolase family protein
AATACCATTATGTATTGTGGTTAATTTCAAT	0.758	0.0543	7.98e-21	-7.19	1.65	0	4.57	RF122_00073	glycoside hydrolase family protein
ATCGATTGAAATTAACCACAATACATAATGG	0.758	0.0543	7.98e-21	-7.19	1.65	0	4.57	RF122_00073	glycoside hydrolase family protein
AAGCGTTTCTACGAAGGGTTTTCAGCGATAT	0.885	6.86e-21	9.29e-21	-4.76	0.72	0.01	3.27	RF122_02514	glycosyl transferase family protein
AATATCGCTGAAAACCCTTCGTAGAAACGCT	0.885	6.86e-21	9.29e-21	-4.76	0.72	0.01	3.27	RF122_02514	glycosyl transferase family protein
AACAAAGCGTTTCTACGAAGGGTTTTCAGCG	0.885	6.86e-21	9.29e-21	-4.76	0.72	0.01	3.27	RF122_02514	glycosyl transferase family protein
ATCGCTGAAAACCCTTCGTAGAAACGCTTTG	0.885	6.86e-21	9.29e-21	-4.76	0.72	0.01	3.27	RF122_02514	glycosyl transferase family protein
AAATATCGCTGAAAACCCTTCGTAGAAACGC	0.885	6.86e-21	9.29e-21	-4.76	0.72	0.01	3.27	RF122_02514	glycosyl transferase family protein
AAAGCGTTTCTACGAAGGGTTTTCAGCGATA	0.885	6.86e-21	9.29e-21	-4.76	0.72	0.01	3.27	RF122_02514	glycosyl transferase family protein
ACAAAGCGTTTCTACGAAGGGTTTTCAGCGA	0.885	6.86e-21	9.29e-21	-4.76	0.72	0.01	3.27	RF122_02514	glycosyl transferase family protein
GTTAATTTTTTCACAATTATATCACCTAAAC	0.939	1.09e-27	1e-20	-4.84	0.82	0.01	3.59
TTATAGTTAATGTATCTATATACACATTTAC	0.0637	1.66e-24	1.33e-20	4.05	0.55	57.4	-1.28
TATTTTTATAGTTAATGTATCTATATACACA	0.0637	1.66e-24	1.33e-20	4.05	0.55	57.4	-1.28
TAATGTATCTATATACACATTTACTATATAC	0.0637	1.66e-24	1.33e-20	4.05	0.55	57.4	-1.28
TAAATGTGTATATAGATACATTAACTATAAA	0.0637	1.66e-24	1.33e-20	4.05	0.55	57.4	-1.28
AGTAAATGTGTATATAGATACATTAACTATA	0.0637	1.66e-24	1.33e-20	4.05	0.55	57.4	-1.28
ATAGTTAATGTATCTATATACACATTTACTA	0.0637	1.66e-24	1.33e-20	4.05	0.55	57.4	-1.28
ATAGTAAATGTGTATATAGATACATTAACTA	0.0637	1.66e-24	1.33e-20	4.05	0.55	57.4	-1.28
AATGTGTATATAGATACATTAACTATAAAAA	0.0637	1.66e-24	1.33e-20	4.05	0.55	57.4	-1.28
AAATGTATATAGTAAATGTGTATATAGATAC	0.0637	1.66e-24	1.33e-20	4.05	0.55	57.4	-1.28
AAAATGTATATAGTAAATGTGTATATAGATA	0.0637	1.66e-24	1.33e-20	4.05	0.55	57.4	-1.28
TTATTTTTATAGTTAATGTATCTATATACAC	0.0637	1.66e-24	1.33e-20	4.05	0.55	57.4	-1.28
AGTTAATGTATCTATATACACATTTACTATA	0.0637	1.66e-24	1.33e-20	4.05	0.55	57.4	-1.28
TATATAGTAAATGTGTATATAGATACATTAA	0.0637	1.66e-24	1.33e-20	4.05	0.55	57.4	-1.28
ATATAGTAAATGTGTATATAGATACATTAAC	0.0637	1.66e-24	1.33e-20	4.05	0.55	57.4	-1.28
AATGTATCTATATACACATTTACTATATACA	0.0637	1.66e-24	1.33e-20	4.05	0.55	57.4	-1.28
ATCTATATACACATTTACTATATACATTTTA	0.0637	1.66e-24	1.33e-20	4.05	0.55	57.4	-1.28
ATGTATATAGTAAATGTGTATATAGATACAT	0.0637	1.66e-24	1.33e-20	4.05	0.55	57.4	-1.28
AATGTATATAGTAAATGTGTATATAGATACA	0.0637	1.66e-24	1.33e-20	4.05	0.55	57.4	-1.28
AAATGTGTATATAGATACATTAACTATAAAA	0.0637	1.66e-24	1.33e-20	4.05	0.55	57.4	-1.28
ATTTTTATAGTTAATGTATCTATATACACAT	0.0637	1.66e-24	1.33e-20	4.05	0.55	57.4	-1.28
ATTAATAATGTAAATACGTTGCCTGTTAATG	0.919	9.67e-16	2.04e-20	-6.1	1.13	0	4.69	RF122_00157	oligopeptide ABC superfamily ATP binding cassette transporter, membrane protein
AAACATTAATAATGTAAATACGTTGCCTGTT	0.919	9.67e-16	2.04e-20	-6.1	1.13	0	4.69	RF122_00157	oligopeptide ABC superfamily ATP binding cassette transporter, membrane protein
AACATTAATAATGTAAATACGTTGCCTGTTA	0.919	9.67e-16	2.04e-20	-6.1	1.13	0	4.69	RF122_00157	oligopeptide ABC superfamily ATP binding cassette transporter, membrane protein
ATTAACAGGCAACGTATTTACATTATTAATG	0.919	9.67e-16	2.04e-20	-6.1	1.13	0	4.69	RF122_00157	oligopeptide ABC superfamily ATP binding cassette transporter, membrane protein
ACATTAATAATGTAAATACGTTGCCTGTTAA	0.919	9.67e-16	2.04e-20	-6.1	1.13	0	4.69	RF122_00157	oligopeptide ABC superfamily ATP binding cassette transporter, membrane protein
TATGTACCTCCGTTTGTGCTTTTGAGAAAAA	0.917	3.02e-27	2.53e-20	-3.46	0.45	0.03	2.14
TTTATGTACCTCCGTTTGTGCTTTTGAGAAA	0.917	3.02e-27	2.53e-20	-3.46	0.45	0.03	2.14
TTATGTACCTCCGTTTGTGCTTTTGAGAAAA	0.917	3.02e-27	2.53e-20	-3.46	0.45	0.03	2.14
TTCTCAAAAGCACAAACGGAGGTACATAAAA	0.917	3.02e-27	2.53e-20	-3.46	0.45	0.03	2.14
AACACATATGTGGAGTGGACAAAGCCCGCGA	0.804	6.27e-05	2.65e-20	-4.19	0.58	0.02	2.36	RF122_00816	2-nitropropane dioxygenase
ACACATATGTGGAGTGGACAAAGCCCGCGAC	0.804	6.27e-05	2.65e-20	-4.19	0.58	0.02	2.36	ED133_Sheep_133_133_00844	2-nitropropane dioxygenase
AGTCGCGGGCTTTGTCCACTCCACATATGTG	0.804	6.27e-05	2.65e-20	-4.19	0.58	0.02	2.36	ED133_Sheep_133_133_00844	2-nitropropane dioxygenase
ACCCAAACAAATCGACATGCATAAATTGCAA	0.916	2.29e-14	3.55e-20	-6.55	1.28	0	5.07	RF122_02400	sodium/hydrogen exchanger family protein
AACCCAAACAAATCGACATGCATAAATTGCA	0.916	2.29e-14	3.55e-20	-6.55	1.28	0	5.07	RF122_02400	sodium/hydrogen exchanger family protein
ATTGCAATTTATGCATGTCGATTTGTTTGGG	0.916	2.29e-14	3.55e-20	-6.55	1.28	0	5.07	RF122_02400	sodium/hydrogen exchanger family protein
AAACCCAAACAAATCGACATGCATAAATTGC	0.916	2.29e-14	3.55e-20	-6.55	1.28	0	5.07	RF122_02400	sodium/hydrogen exchanger family protein
CATGCTTAACAGCGCTTTGTGTTGGAAGAGG	0.73	0.406	4.4e-20	-6.7	1.11	0	3.88	RF122_01953	class I and II aminotransferase
ACATGCTTAACAGCGCTTTGTGTTGGAAGAG	0.73	0.406	4.4e-20	-6.7	1.11	0	3.88	RF122_01953	class I and II aminotransferase
TACATGCTTAACAGCGCTTTGTGTTGGAAGA	0.73	0.406	4.4e-20	-6.7	1.11	0	3.88	RF122_01953	class I and II aminotransferase
AATGCAAAATCATGATAGGAGTCTTTTAATG	0.919	6.56e-13	4.52e-20	-6.46	1.26	0	4.99	RF122_01443	hypothetical protein
AAAGACTCCTATCATGATTTTGCATTTAAGT	0.919	6.56e-13	4.52e-20	-6.46	1.26	0	4.99	RF122_01443	hypothetical protein
TAAATGCAAAATCATGATAGGAGTCTTTTAA	0.919	6.56e-13	4.52e-20	-6.46	1.26	0	4.99	RF122_01443	hypothetical protein
AAATGCAAAATCATGATAGGAGTCTTTTAAT	0.919	6.56e-13	4.52e-20	-6.46	1.26	0	4.99	RF122_01443	hypothetical protein
ATGCAAAATCATGATAGGAGTCTTTTAATGC	0.919	6.56e-13	4.52e-20	-6.46	1.26	0	4.99	RF122_01443	hypothetical protein
AACTTAAATGCAAAATCATGATAGGAGTCTT	0.919	6.56e-13	4.52e-20	-6.46	1.26	0	4.99	RF122_01443	hypothetical protein
TAAAAGACTCCTATCATGATTTTGCATTTAA	0.919	6.56e-13	4.52e-20	-6.46	1.26	0	4.99	RF122_01443	hypothetical protein
AAAAGACTCCTATCATGATTTTGCATTTAAG	0.919	6.56e-13	4.52e-20	-6.46	1.26	0	4.99	RF122_01443	hypothetical protein
CAAAGACCATTAGCGTATAATCATAGTCTTC	0.748	0.0494	4.56e-20	-4.04	0.54	0.02	1.98	RF122_01631	haptoglobin-binding surface anchored protein, HarA
GACTATGATTATACGCTAATGGTCTTTGCAC	0.748	0.0494	4.56e-20	-4.04	0.54	0.02	1.98	RF122_01631	haptoglobin-binding surface anchored protein, HarA
CTATGATTATACGCTAATGGTCTTTGCACAG	0.748	0.0494	4.56e-20	-4.04	0.54	0.02	1.98	RF122_01631	haptoglobin-binding surface anchored protein, HarA
AAAGACCATTAGCGTATAATCATAGTCTTCA	0.748	0.0494	4.56e-20	-4.04	0.54	0.02	1.98	RF122_01631	haptoglobin-binding surface anchored protein, HarA
AAGACTATGATTATACGCTAATGGTCTTTGC	0.748	0.0494	4.56e-20	-4.04	0.54	0.02	1.98	RF122_01631	haptoglobin-binding surface anchored protein, HarA
AGACTATGATTATACGCTAATGGTCTTTGCA	0.748	0.0494	4.56e-20	-4.04	0.54	0.02	1.98	RF122_01631	haptoglobin-binding surface anchored protein, HarA
ACTATGATTATACGCTAATGGTCTTTGCACA	0.748	0.0494	4.56e-20	-4.04	0.54	0.02	1.98	RF122_01631	haptoglobin-binding surface anchored protein, HarA
ATCATCTACGTCAATATCACCTTGTGCCTCA	0.695	0.00641	4.69e-20	-3.67	0.48	0.03	1.52	RF122_02634	putative imidazoleglycerol-phosphate dehydratase
AACATTGAGGCACAAGGTGATATTGACGTAG	0.695	0.00641	4.69e-20	-3.67	0.48	0.03	1.52	ED133_Sheep_133_133_02697	putative imidazoleglycerol-phosphate dehydratase
AAACATTGAGGCACAAGGTGATATTGACGTA	0.695	0.00641	4.69e-20	-3.67	0.48	0.03	1.52	ED133_Sheep_133_133_02697	putative imidazoleglycerol-phosphate dehydratase
ACGTCAATATCACCTTGTGCCTCAATGTTTA	0.695	0.00641	4.69e-20	-3.67	0.48	0.03	1.52	ED133_Sheep_133_133_02697	putative imidazoleglycerol-phosphate dehydratase
ACATTGAGGCACAAGGTGATATTGACGTAGA	0.695	0.00641	4.69e-20	-3.67	0.48	0.03	1.52	ED133_Sheep_133_133_02697	putative imidazoleglycerol-phosphate dehydratase
CGTCAATATCACCTTGTGCCTCAATGTTTAA	0.695	0.00641	4.69e-20	-3.67	0.48	0.03	1.52	ED133_Sheep_133_133_02697	putative imidazoleglycerol-phosphate dehydratase
TCATCTACGTCAATATCACCTTGTGCCTCAA	0.695	0.00641	4.69e-20	-3.67	0.48	0.03	1.52	ED133_Sheep_133_133_02697	putative imidazoleglycerol-phosphate dehydratase
ATCTACGTCAATATCACCTTGTGCCTCAATG	0.695	0.00641	4.69e-20	-3.67	0.48	0.03	1.52	ED133_Sheep_133_133_02697	putative imidazoleglycerol-phosphate dehydratase
ATTGAGGCACAAGGTGATATTGACGTAGATG	0.695	0.00641	4.69e-20	-3.67	0.48	0.03	1.52	ED133_Sheep_133_133_02697	putative imidazoleglycerol-phosphate dehydratase
CAAAGCGCTGTTAAGCATGTATTAAAAAATA	0.917	5.63e-13	5.56e-20	-6.48	1.06	0	4.94	RF122_01953	class I and II aminotransferase
ATACATGCTTAACAGCGCTTTGTGTTGGAAG	0.917	5.63e-13	5.56e-20	-6.48	1.06	0	4.94	RF122_01953	class I and II aminotransferase
CTTTATCGAATTGTTTATTATTTTTTAATAC	0.917	5.63e-13	5.56e-20	-6.48	1.06	0	4.94	RF122_01953	class I and II aminotransferase
CAACACAAAGCGCTGTTAAGCATGTATTAAA	0.917	5.63e-13	5.56e-20	-6.48	1.06	0	4.94	RF122_01953	class I and II aminotransferase
CACAAAGCGCTGTTAAGCATGTATTAAAAAA	0.917	5.63e-13	5.56e-20	-6.48	1.06	0	4.94	RF122_01953	class I and II aminotransferase
TAATACATGCTTAACAGCGCTTTGTGTTGGA	0.917	5.63e-13	5.56e-20	-6.48	1.06	0	4.94	RF122_01953	class I and II aminotransferase
AAGCGCTGTTAAGCATGTATTAAAAAATAAT	0.917	5.63e-13	5.56e-20	-6.48	1.06	0	4.94	RF122_01953	class I and II aminotransferase
CCAACACAAAGCGCTGTTAAGCATGTATTAA	0.917	5.63e-13	5.56e-20	-6.48	1.06	0	4.94	RF122_01953	class I and II aminotransferase
CGCTGTTAAGCATGTATTAAAAAATAATAAA	0.917	5.63e-13	5.56e-20	-6.48	1.06	0	4.94	RF122_01953	class I and II aminotransferase
TTTATCGAATTGTTTATTATTTTTTAATACA	0.917	5.63e-13	5.56e-20	-6.48	1.06	0	4.94	RF122_01953	class I and II aminotransferase
CTGTTAAGCATGTATTAAAAAATAATAAACA	0.917	5.63e-13	5.56e-20	-6.48	1.06	0	4.94	RF122_01953	class I and II aminotransferase
ATCGAATTGTTTATTATTTTTTAATACATGC	0.917	5.63e-13	5.56e-20	-6.48	1.06	0	4.94	RF122_01953	class I and II aminotransferase
ACACAAAGCGCTGTTAAGCATGTATTAAAAA	0.917	5.63e-13	5.56e-20	-6.48	1.06	0	4.94	RF122_01953	class I and II aminotransferase
TTGTTTATTATTTTTTAATACATGCTTAACA	0.917	5.63e-13	5.56e-20	-6.48	1.06	0	4.94	RF122_01953	class I and II aminotransferase
ATTGTTTATTATTTTTTAATACATGCTTAAC	0.917	5.63e-13	5.56e-20	-6.48	1.06	0	4.94	RF122_01953	class I and II aminotransferase
AAGCATGTATTAAAAAATAATAAACAATTCG	0.917	5.63e-13	5.56e-20	-6.48	1.06	0	4.94	RF122_01953	class I and II aminotransferase
AGCGCTGTTAAGCATGTATTAAAAAATAATA	0.917	5.63e-13	5.56e-20	-6.48	1.06	0	4.94	RF122_01953	class I and II aminotransferase
AAAGCGCTGTTAAGCATGTATTAAAAAATAA	0.917	5.63e-13	5.56e-20	-6.48	1.06	0	4.94	RF122_01953	class I and II aminotransferase
AATTGTTTATTATTTTTTAATACATGCTTAA	0.917	5.63e-13	5.56e-20	-6.48	1.06	0	4.94	RF122_01953	class I and II aminotransferase
AGCATGTATTAAAAAATAATAAACAATTCGA	0.917	5.63e-13	5.56e-20	-6.48	1.06	0	4.94	RF122_01953	class I and II aminotransferase
CATGTATTAAAAAATAATAAACAATTCGATA	0.917	5.63e-13	5.56e-20	-6.48	1.06	0	4.94	RF122_01953	class I and II aminotransferase
GCTGTTAAGCATGTATTAAAAAATAATAAAC	0.917	5.63e-13	5.56e-20	-6.48	1.06	0	4.94	RF122_01953	class I and II aminotransferase
ATGTATTAAAAAATAATAAACAATTCGATAA	0.917	5.63e-13	5.56e-20	-6.48	1.06	0	4.94	RF122_01953	class I and II aminotransferase
ACAAAGCGCTGTTAAGCATGTATTAAAAAAT	0.917	5.63e-13	5.56e-20	-6.48	1.06	0	4.94	RF122_01953	class I and II aminotransferase
TTATTATTTTTTAATACATGCTTAACAGCGC	0.917	5.63e-13	5.56e-20	-6.48	1.06	0	4.94	RF122_01953	class I and II aminotransferase
TAAGCATGTATTAAAAAATAATAAACAATTC	0.917	5.63e-13	5.56e-20	-6.48	1.06	0	4.94	RF122_01953	class I and II aminotransferase
AACACAAAGCGCTGTTAAGCATGTATTAAAA	0.917	5.63e-13	5.56e-20	-6.48	1.06	0	4.94	RF122_01953	class I and II aminotransferase
AATACATGCTTAACAGCGCTTTGTGTTGGAA	0.917	5.63e-13	5.56e-20	-6.48	1.06	0	4.94	RF122_01953	class I and II aminotransferase
AAGCAATTAATGCGATTCAGCCAAATATTGT	0.946	4.27e-24	6.19e-20	-6.06	1.06	0	4.75	RF122_01660	cell-wall-anchored protein SasC
CTTGTTATTTTTCTTATTATTTCTATTATTC	0.923	2.67e-24	6.43e-20	-5.21	0.81	0.01	3.83	RF122_01167	translation initiation factor IF-2
AATAATAGAAATAATAAGAAAAATAACAAGA	0.923	2.67e-24	6.43e-20	-5.21	0.81	0.01	3.83	RF122_01167	translation initiation factor IF-2
GAAAAGTTAATTAGTAAATATTAATGACAAC	0.0841	1.42e-12	7.5e-20	6.9	1.09	992.27	-1.62
AGAGTGAAAAGTTAATTAGTAAATATTAATG	0.0841	1.42e-12	7.5e-20	6.9	1.09	992.27	-1.62
ATTAATATTTACTAATTAACTTTTCACTCTA	0.0841	1.42e-12	7.5e-20	6.9	1.09	992.27	-1.62
AGTGAAAAGTTAATTAGTAAATATTAATGAC	0.0841	1.42e-12	7.5e-20	6.9	1.09	992.27	-1.62
TGTCATTAATATTTACTAATTAACTTTTCAC	0.0841	1.42e-12	7.5e-20	6.9	1.09	992.27	-1.62
TCATTAATATTTACTAATTAACTTTTCACTC	0.0841	1.42e-12	7.5e-20	6.9	1.09	992.27	-1.62
TTGTCATTAATATTTACTAATTAACTTTTCA	0.0841	1.42e-12	7.5e-20	6.9	1.09	992.27	-1.62
ATACTGTTTTTCCTAAACCCATATCAAGGAA	0.0469	1.49e-20	8.66e-20	4.7	0.79	109.95	-1.23	1086843_unknown_2676_130_01502	hypothetical protein
AAGTGTCGATACTGTTTTTCCTAAACCCATA	0.0469	1.49e-20	8.66e-20	4.7	0.79	109.95	-1.23	1086843_unknown_2676_130_01502	hypothetical protein
GATATGGGTTTAGGAAAAACAGTATCGACAC	0.0469	1.49e-20	8.66e-20	4.7	0.79	109.95	-1.23	1086843_unknown_2676_130_01502	hypothetical protein
ATTCCTTGATATGGGTTTAGGAAAAACAGTA	0.0469	1.49e-20	8.66e-20	4.7	0.79	109.95	-1.23	1086843_unknown_2676_130_01502	hypothetical protein
ATATGGGTTTAGGAAAAACAGTATCGACACT	0.0469	1.49e-20	8.66e-20	4.7	0.79	109.95	-1.23	1086843_unknown_2676_130_01502	hypothetical protein
ACTGTTTTTCCTAAACCCATATCAAGGAATA	0.0469	1.49e-20	8.66e-20	4.7	0.79	109.95	-1.23	1086843_unknown_2676_130_01502	hypothetical protein
TCCTTGATATGGGTTTAGGAAAAACAGTATC	0.0469	1.49e-20	8.66e-20	4.7	0.79	109.95	-1.23	1086843_unknown_2676_130_01502	hypothetical protein
ATGGGTTTAGGAAAAACAGTATCGACACTTA	0.0469	1.49e-20	8.66e-20	4.7	0.79	109.95	-1.23	1086843_unknown_2676_130_01502	hypothetical protein
CCTTGATATGGGTTTAGGAAAAACAGTATCG	0.0469	1.49e-20	8.66e-20	4.7	0.79	109.95	-1.23	1086843_unknown_2676_130_01502	hypothetical protein
CTTGATATGGGTTTAGGAAAAACAGTATCGA	0.0469	1.49e-20	8.66e-20	4.7	0.79	109.95	-1.23	1086843_unknown_2676_130_01502	hypothetical protein
CTGTAAGTGTCGATACTGTTTTTCCTAAACC	0.0469	1.49e-20	8.66e-20	4.7	0.79	109.95	-1.23	1086843_unknown_2676_130_01502	hypothetical protein
TTGATATGGGTTTAGGAAAAACAGTATCGAC	0.0469	1.49e-20	8.66e-20	4.7	0.79	109.95	-1.23	1086843_unknown_2676_130_01502	hypothetical protein
TGATATGGGTTTAGGAAAAACAGTATCGACA	0.0469	1.49e-20	8.66e-20	4.7	0.79	109.95	-1.23	1086843_unknown_2676_130_01502	hypothetical protein
TGTAAGTGTCGATACTGTTTTTCCTAAACCC	0.0469	1.49e-20	8.66e-20	4.7	0.79	109.95	-1.23	1086843_unknown_2676_130_01502	hypothetical protein
GCTGTAAGTGTCGATACTGTTTTTCCTAAAC	0.0469	1.49e-20	8.66e-20	4.7	0.79	109.95	-1.23	1086843_unknown_2676_130_01502	hypothetical protein
TGGGTTTAGGAAAAACAGTATCGACACTTAC	0.0469	1.49e-20	8.66e-20	4.7	0.79	109.95	-1.23	1086843_unknown_2676_130_01502	hypothetical protein
ATTGTTCCCCTCTTTTCTTTAAAAAAGGAAA	0.0685	6.73e-18	8.73e-20	4.45	0.64	85.63	-1.37
CATTGTTCCCCTCTTTTCTTTAAAAAAGGAA	0.0685	6.73e-18	8.73e-20	4.45	0.64	85.63	-1.37
ATCATTGTTCCCCTCTTTTCTTTAAAAAAGG	0.0685	6.73e-18	8.73e-20	4.45	0.64	85.63	-1.37
TCATTGTTCCCCTCTTTTCTTTAAAAAAGGA	0.0685	6.73e-18	8.73e-20	4.45	0.64	85.63	-1.37
AACCCTTGAAATAGTCTTTAACACATAAGAT	0.773	1.08e-11	1e-19	-3.83	0.51	0.02	1.92
AGAATAATAGAAATAATAAGAAAAATAACAA	0.924	1.02e-23	1.01e-19	-5.22	0.81	0.01	3.83	RF122_01167	translation initiation factor IF-2
AAAAGAATAATAGAAATAATAAGAAAAATAA	0.924	1.02e-23	1.01e-19	-5.22	0.81	0.01	3.83	RF122_01167	translation initiation factor IF-2
AAGAATAATAGAAATAATAAGAAAAATAACA	0.924	1.02e-23	1.01e-19	-5.22	0.81	0.01	3.83	RF122_01167	translation initiation factor IF-2
AAAGAATAATAGAAATAATAAGAAAAATAAC	0.924	1.02e-23	1.01e-19	-5.22	0.81	0.01	3.83	RF122_01167	translation initiation factor IF-2
CTTAATAACGTGACACCAAATTCAAACAAAG	0.728	0.101	1.39e-19	-4.14	0.57	0.02	1.91	RF122_00238	putative secretion system component EssB
AACGTGACACCAAATTCAAACAAAGACTACT	0.728	0.101	1.39e-19	-4.14	0.57	0.02	1.91	RF122_00238	putative secretion system component EssB
ATAACGTGACACCAAATTCAAACAAAGACTA	0.728	0.101	1.39e-19	-4.14	0.57	0.02	1.91	RF122_00238	putative secretion system component EssB
AAGTAGTCTTTGTTTGAATTTGGTGTCACGT	0.728	0.101	1.39e-19	-4.14	0.57	0.02	1.91	RF122_00238	putative secretion system component EssB
TAATAACGTGACACCAAATTCAAACAAAGAC	0.728	0.101	1.39e-19	-4.14	0.57	0.02	1.91	RF122_00238	putative secretion system component EssB
TAACGTGACACCAAATTCAAACAAAGACTAC	0.728	0.101	1.39e-19	-4.14	0.57	0.02	1.91	RF122_00238	putative secretion system component EssB
AATAACGTGACACCAAATTCAAACAAAGACT	0.728	0.101	1.39e-19	-4.14	0.57	0.02	1.91	RF122_00238	putative secretion system component EssB
TCTTTGTTTGAATTTGGTGTCACGTTATTAA	0.728	0.101	1.39e-19	-4.14	0.57	0.02	1.91	RF122_00238	putative secretion system component EssB
AGGCAACGTATTTACATTATTAATGTTTGTA	0.921	3.14e-15	1.44e-19	-5.94	1.1	0	4.54	RF122_00157	oligopeptide ABC superfamily ATP binding cassette transporter, membrane protein
ACAGGCAACGTATTTACATTATTAATGTTTG	0.921	3.14e-15	1.44e-19	-5.94	1.1	0	4.54	RF122_00157	oligopeptide ABC superfamily ATP binding cassette transporter, membrane protein
TTACAAACATTAATAATGTAAATACGTTGCC	0.921	3.14e-15	1.44e-19	-5.94	1.1	0	4.54	RF122_00157	oligopeptide ABC superfamily ATP binding cassette transporter, membrane protein
CTTACAAACATTAATAATGTAAATACGTTGC	0.921	3.14e-15	1.44e-19	-5.94	1.1	0	4.54	RF122_00157	oligopeptide ABC superfamily ATP binding cassette transporter, membrane protein
ACAAACATTAATAATGTAAATACGTTGCCTG	0.921	3.14e-15	1.44e-19	-5.94	1.1	0	4.54	RF122_00157	oligopeptide ABC superfamily ATP binding cassette transporter, membrane protein
AAAGCACAAACGGAGGTACATAAAATGAAAA	0.916	1.54e-26	1.54e-19	-3.29	0.43	0.04	1.99
TCAAAAGCACAAACGGAGGTACATAAAATGA	0.916	1.54e-26	1.54e-19	-3.29	0.43	0.04	1.99
AAAAGCACAAACGGAGGTACATAAAATGAAA	0.916	1.54e-26	1.54e-19	-3.29	0.43	0.04	1.99
ATTTTTTCATTTTATGTACCTCCGTTTGTGC	0.916	1.54e-26	1.54e-19	-3.29	0.43	0.04	1.99
CATTTTATGTACCTCCGTTTGTGCTTTTGAG	0.916	1.54e-26	1.54e-19	-3.29	0.43	0.04	1.99
CAAAAGCACAAACGGAGGTACATAAAATGAA	0.916	1.54e-26	1.54e-19	-3.29	0.43	0.04	1.99
AGCACAAACGGAGGTACATAAAATGAAAAAA	0.916	1.54e-26	1.54e-19	-3.29	0.43	0.04	1.99
AAGCACAAACGGAGGTACATAAAATGAAAAA	0.916	1.54e-26	1.54e-19	-3.29	0.43	0.04	1.99
AATTTTTTCATTTTATGTACCTCCGTTTGTG	0.916	1.54e-26	1.54e-19	-3.29	0.43	0.04	1.99
ATTTTATGTACCTCCGTTTGTGCTTTTGAGA	0.916	1.54e-26	1.54e-19	-3.29	0.43	0.04	1.99
CGTTTCTACGAAGGGTTTTCAGCGATATTTA	0.911	2.26e-18	1.56e-19	-4.96	0.85	0.01	3.59	RF122_02514	glycosyl transferase family protein
CAAATTTATTTTTATAGTTAATGTATCTATA	0.0649	1.03e-23	1.61e-19	3.81	0.52	45.15	-1.28
TAGTCATAAAAAATATGGCTGAAGAATGTCA	0.873	2.54e-20	2e-19	-3.52	0.48	0.03	2.06
ACATTCTTCAGCCATATTTTTTATGACTAGT	0.873	2.54e-20	2e-19	-3.52	0.48	0.03	2.06
CTAGTCATAAAAAATATGGCTGAAGAATGTC	0.873	2.54e-20	2e-19	-3.52	0.48	0.03	2.06
ACGGCAATTAATAATATAAATCAAGCTGATA	0.917	5.63e-13	2.41e-19	-6.05	1.01	0	4.57	RF122_01660	cell-wall-anchored protein SasC
AACGGCAATTAATAATATAAATCAAGCTGAT	0.917	5.63e-13	2.41e-19	-6.05	1.01	0	4.57	RF122_01660	cell-wall-anchored protein SasC
ATAATAGAAATAATAAGAAAAATAACAAGAA	0.924	1.02e-23	3.06e-19	-5.22	0.82	0.01	3.84	RF122_01167	translation initiation factor IF-2
AATAGAAATAATAAGAAAAATAACAAGAATA	0.924	1.02e-23	3.06e-19	-5.22	0.82	0.01	3.84	RF122_01167	translation initiation factor IF-2
ATTCTTGTTATTTTTCTTATTATTTCTATTA	0.924	1.02e-23	3.06e-19	-5.22	0.82	0.01	3.84	RF122_01167	translation initiation factor IF-2
TATTCTTTTTATAGATACGGCACATCAACGC	0.912	4.95e-27	3.58e-19	-4.38	0.67	0.01	3.03	RF122_00946	staphostatin B
ATTCTTTTTATAGATACGGCACATCAACGCA	0.912	4.95e-27	3.58e-19	-4.38	0.67	0.01	3.03	ED133_Sheep_133_133_00969	staphostatin B
ATGCGTTGATGTGCCGTATCTATAAAAAGAA	0.912	4.95e-27	3.58e-19	-4.38	0.67	0.01	3.03	ED133_Sheep_133_133_00969	staphostatin B
ATGAATTTCTACTAATTCCGCTTCAGTTACC	0.767	0.294	3.6e-19	-7.24	1.61	0	4.61	RF122_01921	DNA ligase (polydeoxyribonucleotide syntase)
AACAGTTGATGAGTAGCTACCTTCAGTTTTG	0.781	0.00473	4.8e-19	-5.12	0.89	0.01	3.05	RF122_01956	phospholipase C
ACAAAACTGAAGGTAGCTACTCATCAACTGT	0.781	0.00473	4.8e-19	-5.12	0.89	0.01	3.05	RF122_01956	phospholipase C
TATGATCGTATCTTTGATGAATTAATTGCAC	0.929	1.13e-22	4.87e-19	-5.98	0.97	0	4.58	RF122_00216	glycoside hydrolase
TTGTGCAATTAATTCATCAAAGATACGATCA	0.929	1.13e-22	4.87e-19	-5.98	0.97	0	4.58	RF122_00216	glycoside hydrolase
CTTGTGCAATTAATTCATCAAAGATACGATC	0.929	1.13e-22	4.87e-19	-5.98	0.97	0	4.58	RF122_00216	glycoside hydrolase
ACATGTGAACCAGGAATATCTTTTGTGTGTA	0.929	1.13e-22	4.87e-19	-5.98	0.97	0	4.58	RF122_01106	putative fibronectin/fibrinogen binding protein
ATGATCGTATCTTTGATGAATTAATTGCACA	0.929	1.13e-22	4.87e-19	-5.98	0.97	0	4.58	RF122_00216	glycoside hydrolase
TGAAACATTTAAAAATATTTTTAAATATATC	0.583	0.0529	7.22e-19	-6.06	1.17	0	2.6	RF122_00653	hypothetical protein
ATTTTTAAGTTCGTCTCTTAATCGACAATAA	0.0493	2.85e-20	7.47e-19	4.22	0.67	68.03	-1.23	1086843_unknown_2676_130_01499	phage terminase small subunit
ATTGTCGATTAAGAGACGAACTTAAAAATAG	0.0493	2.85e-20	7.47e-19	4.22	0.67	68.03	-1.23	1086843_unknown_2676_130_01499	phage terminase small subunit
TATTTTTAAGTTCGTCTCTTAATCGACAATA	0.0493	2.85e-20	7.47e-19	4.22	0.67	68.03	-1.23	1086843_unknown_2676_130_01499	phage terminase small subunit
TTTTAAGTTCGTCTCTTAATCGACAATAAAA	0.0493	2.85e-20	7.47e-19	4.22	0.67	68.03	-1.23	1086843_unknown_2676_130_01499	phage terminase small subunit
ATTTTATTGTCGATTAAGAGACGAACTTAAA	0.0493	2.85e-20	7.47e-19	4.22	0.67	68.03	-1.23	1086843_unknown_2676_130_01499	phage terminase small subunit
TTTATTGTCGATTAAGAGACGAACTTAAAAA	0.0493	2.85e-20	7.47e-19	4.22	0.67	68.03	-1.23	1086843_unknown_2676_130_01499	phage terminase small subunit
AATCTTATGTGTTAAAGACTATTTCAAGGGT	0.774	2.42e-11	7.58e-19	-3.8	0.51	0.02	1.91
GACGAGACATAACAACACCTATAAGAATGGC	0.0469	4.17e-19	7.71e-19	4.28	0.67	72.24	-1.23	1086843_unknown_2676_130_01500	phage HNH endonuclease
AACACCTATAAGAATGGCCGAAAGTCCTATG	0.0469	4.17e-19	7.71e-19	4.28	0.67	72.24	-1.23	1086843_unknown_2676_130_01500	phage HNH endonuclease
CACCTATAAGAATGGCCGAAAGTCCTATGAA	0.0469	4.17e-19	7.71e-19	4.28	0.67	72.24	-1.23	1086843_unknown_2676_130_01500	phage HNH endonuclease
ACACCTATAAGAATGGCCGAAAGTCCTATGA	0.0469	4.17e-19	7.71e-19	4.28	0.67	72.24	-1.23	1086843_unknown_2676_130_01500	phage HNH endonuclease
ATAAGAATGGCCGAAAGTCCTATGAATACGA	0.0469	4.17e-19	7.71e-19	4.28	0.67	72.24	-1.23	1086843_unknown_2676_130_01500	phage HNH endonuclease
ATAACAACACCTATAAGAATGGCCGAAAGTC	0.0469	4.17e-19	7.71e-19	4.28	0.67	72.24	-1.23	1086843_unknown_2676_130_01500	phage HNH endonuclease
CGAGACATAACAACACCTATAAGAATGGCCG	0.0469	4.17e-19	7.71e-19	4.28	0.67	72.24	-1.23	1086843_unknown_2676_130_01500	phage HNH endonuclease
AACAACACCTATAAGAATGGCCGAAAGTCCT	0.0469	4.17e-19	7.71e-19	4.28	0.67	72.24	-1.23	1086843_unknown_2676_130_01500	phage HNH endonuclease
ATCGTATTCATAGGACTTTCGGCCATTCTTA	0.0469	4.17e-19	7.71e-19	4.28	0.67	72.24	-1.23	1086843_unknown_2676_130_01500	phage HNH endonuclease
CCATTCTTATAGGTGTTGTTATGTCTCGTCA	0.0469	4.17e-19	7.71e-19	4.28	0.67	72.24	-1.23	1086843_unknown_2676_130_01500	phage HNH endonuclease
ATTCTTATAGGTGTTGTTATGTCTCGTCATC	0.0469	4.17e-19	7.71e-19	4.28	0.67	72.24	-1.23	1086843_unknown_2676_130_01500	phage HNH endonuclease
ATAGGACTTTCGGCCATTCTTATAGGTGTTG	0.0469	4.17e-19	7.71e-19	4.28	0.67	72.24	-1.23	1086843_unknown_2676_130_01500	phage HNH endonuclease
CCTATAAGAATGGCCGAAAGTCCTATGAATA	0.0469	4.17e-19	7.71e-19	4.28	0.67	72.24	-1.23	1086843_unknown_2676_130_01500	phage HNH endonuclease
TTTCGGCCATTCTTATAGGTGTTGTTATGTC	0.0469	4.17e-19	7.71e-19	4.28	0.67	72.24	-1.23	1086843_unknown_2676_130_01500	phage HNH endonuclease
ACATAACAACACCTATAAGAATGGCCGAAAG	0.0469	4.17e-19	7.71e-19	4.28	0.67	72.24	-1.23	1086843_unknown_2676_130_01500	phage HNH endonuclease
CGTATTCATAGGACTTTCGGCCATTCTTATA	0.0469	4.17e-19	7.71e-19	4.28	0.67	72.24	-1.23	1086843_unknown_2676_130_01500	phage HNH endonuclease
AGACATAACAACACCTATAAGAATGGCCGAA	0.0469	4.17e-19	7.71e-19	4.28	0.67	72.24	-1.23	1086843_unknown_2676_130_01500	phage HNH endonuclease
AGAATGGCCGAAAGTCCTATGAATACGATTG	0.0469	4.17e-19	7.71e-19	4.28	0.67	72.24	-1.23	1086843_unknown_2676_130_01500	phage HNH endonuclease
CCAATCGTATTCATAGGACTTTCGGCCATTC	0.0469	4.17e-19	7.71e-19	4.28	0.67	72.24	-1.23	1086843_unknown_2676_130_01500	phage HNH endonuclease
ACCTATAAGAATGGCCGAAAGTCCTATGAAT	0.0469	4.17e-19	7.71e-19	4.28	0.67	72.24	-1.23	1086843_unknown_2676_130_01500	phage HNH endonuclease
CTATAAGAATGGCCGAAAGTCCTATGAATAC	0.0469	4.17e-19	7.71e-19	4.28	0.67	72.24	-1.23	1086843_unknown_2676_130_01500	phage HNH endonuclease
AATCGTATTCATAGGACTTTCGGCCATTCTT	0.0469	4.17e-19	7.71e-19	4.28	0.67	72.24	-1.23	1086843_unknown_2676_130_01500	phage HNH endonuclease
ACAACACCTATAAGAATGGCCGAAAGTCCTA	0.0469	4.17e-19	7.71e-19	4.28	0.67	72.24	-1.23	1086843_unknown_2676_130_01500	phage HNH endonuclease
ACTTTCGGCCATTCTTATAGGTGTTGTTATG	0.0469	4.17e-19	7.71e-19	4.28	0.67	72.24	-1.23	1086843_unknown_2676_130_01500	phage HNH endonuclease
ACGAGACATAACAACACCTATAAGAATGGCC	0.0469	4.17e-19	7.71e-19	4.28	0.67	72.24	-1.23	1086843_unknown_2676_130_01500	phage HNH endonuclease
ATGACGAGACATAACAACACCTATAAGAATG	0.0469	4.17e-19	7.71e-19	4.28	0.67	72.24	-1.23	1086843_unknown_2676_130_01500	phage HNH endonuclease
AGATGACGAGACATAACAACACCTATAAGAA	0.0469	4.17e-19	7.71e-19	4.28	0.67	72.24	-1.23	1086843_unknown_2676_130_01500	phage HNH endonuclease
AGAGATGACGAGACATAACAACACCTATAAG	0.0469	4.17e-19	7.71e-19	4.28	0.67	72.24	-1.23	1086843_unknown_2676_130_01500	phage HNH endonuclease
TAACAACACCTATAAGAATGGCCGAAAGTCC	0.0469	4.17e-19	7.71e-19	4.28	0.67	72.24	-1.23	1086843_unknown_2676_130_01500	phage HNH endonuclease
TCTTATAGGTGTTGTTATGTCTCGTCATCTC	0.0469	4.17e-19	7.71e-19	4.28	0.67	72.24	-1.23	1086843_unknown_2676_130_01500	phage HNH endonuclease
TCGGCCATTCTTATAGGTGTTGTTATGTCTC	0.0469	4.17e-19	7.71e-19	4.28	0.67	72.24	-1.23	1086843_unknown_2676_130_01500	phage HNH endonuclease
AATTGAATACCAAGTTAAATATAAAAAGAAT	0.942	6.91e-26	8.54e-19	-5.58	0.98	0	4.3	RF122_00740	prolipoprotein diacylglyceryl transferase
CAATTGAATACCAAGTTAAATATAAAAAGAA	0.942	6.91e-26	8.54e-19	-5.58	0.98	0	4.3	RF122_00740	prolipoprotein diacylglyceryl transferase
ATTGAATACCAAGTTAAATATAAAAAGAATG	0.942	6.91e-26	8.54e-19	-5.58	0.98	0	4.3	RF122_00740	prolipoprotein diacylglyceryl transferase
ACCAATTGAATACCAAGTTAAATATAAAAAG	0.942	6.91e-26	8.54e-19	-5.58	0.98	0	4.3	RF122_00740	prolipoprotein diacylglyceryl transferase
ACATTCTTTTTATATTTAACTTGGTATTCAA	0.942	6.91e-26	8.54e-19	-5.58	0.98	0	4.3	RF122_00740	prolipoprotein diacylglyceryl transferase
ATCGACCAATTGAATACCAAGTTAAATATAA	0.942	6.91e-26	8.54e-19	-5.58	0.98	0	4.3	RF122_00740	prolipoprotein diacylglyceryl transferase
CGACCAATTGAATACCAAGTTAAATATAAAA	0.942	6.91e-26	8.54e-19	-5.58	0.98	0	4.3	RF122_00740	prolipoprotein diacylglyceryl transferase
AATCGACCAATTGAATACCAAGTTAAATATA	0.942	6.91e-26	8.54e-19	-5.58	0.98	0	4.3	RF122_00740	prolipoprotein diacylglyceryl transferase
TTTTTATATTTAACTTGGTATTCAATTGGTC	0.942	6.91e-26	8.54e-19	-5.58	0.98	0	4.3	RF122_00740	prolipoprotein diacylglyceryl transferase
CCAATTGAATACCAAGTTAAATATAAAAAGA	0.942	6.91e-26	8.54e-19	-5.58	0.98	0	4.3	RF122_00740	prolipoprotein diacylglyceryl transferase
TCGACCAATTGAATACCAAGTTAAATATAAA	0.942	6.91e-26	8.54e-19	-5.58	0.98	0	4.3	RF122_00740	prolipoprotein diacylglyceryl transferase
AGTATCAAGAGATATTTTCTTTGAAAAAGCA	0.945	4.8e-06	8.66e-19	-6.9	1.76	0	5.52	RF122_02253	urease accessory protein UreD
GTATCAAGAGATATTTTCTTTGAAAAAGCAC	0.945	4.8e-06	8.66e-19	-6.9	1.76	0	5.52	RF122_02253	urease accessory protein UreD
AGTGCTTTTTCAAAGAAAATATCTCTTGATA	0.945	4.8e-06	8.66e-19	-6.9	1.76	0	5.52	RF122_02253	urease accessory protein UreD
AAGTGCTTTTTCAAAGAAAATATCTCTTGAT	0.945	4.8e-06	8.66e-19	-6.9	1.76	0	5.52	RF122_02253	urease accessory protein UreD
AGATACTATGAGAAATACAAAGATCCGTATA	0.0385	1.74e-16	1.02e-18	4.89	0.81	132.95	-1.23	1086843_unknown_2676_130_01549	pathogenicity island protein, integrase
ATACTATGAGAAATACAAAGATCCGTATACA	0.0385	1.74e-16	1.02e-18	4.89	0.81	132.95	-1.23	1086843_unknown_2676_130_01549	pathogenicity island protein, integrase
GATACTATGAGAAATACAAAGATCCGTATAC	0.0385	1.74e-16	1.02e-18	4.89	0.81	132.95	-1.23	1086843_unknown_2676_130_01549	pathogenicity island protein, integrase
CTTAACTCATGGGCAAATGTGCCTTCTTCAG	0.0397	4.6e-17	1.02e-18	4.88	0.81	131.63	-1.23	1086843_unknown_2676_130_01524	hypothetical protein
TAACTCATGGGCAAATGTGCCTTCTTCAGCA	0.0397	4.6e-17	1.02e-18	4.88	0.81	131.63	-1.23	1086843_unknown_2676_130_01524	hypothetical protein
AAATATAACTCACTTAACTCATGGGCAAATG	0.0397	4.6e-17	1.02e-18	4.88	0.81	131.63	-1.23	1086843_unknown_2676_130_01524	hypothetical protein
AAGAAGGCACATTTGCCCATGAGTTAAGTGA	0.0397	4.6e-17	1.02e-18	4.88	0.81	131.63	-1.23	1086843_unknown_2676_130_01524	hypothetical protein
AGAAGGCACATTTGCCCATGAGTTAAGTGAG	0.0397	4.6e-17	1.02e-18	4.88	0.81	131.63	-1.23	1086843_unknown_2676_130_01524	hypothetical protein
ACTCACTTAACTCATGGGCAAATGTGCCTTC	0.0397	4.6e-17	1.02e-18	4.88	0.81	131.63	-1.23	1086843_unknown_2676_130_01524	hypothetical protein
AGGCACATTTGCCCATGAGTTAAGTGAGTTA	0.0397	4.6e-17	1.02e-18	4.88	0.81	131.63	-1.23	1086843_unknown_2676_130_01524	hypothetical protein
AACTCATGGGCAAATGTGCCTTCTTCAGCAA	0.0397	4.6e-17	1.02e-18	4.88	0.81	131.63	-1.23	1086843_unknown_2676_130_01524	hypothetical protein
ACTCATGGGCAAATGTGCCTTCTTCAGCAAA	0.0397	4.6e-17	1.02e-18	4.88	0.81	131.63	-1.23	1086843_unknown_2676_130_01524	hypothetical protein
ACTGAAATATAACTCACTTAACTCATGGGCA	0.0397	4.6e-17	1.02e-18	4.88	0.81	131.63	-1.23	1086843_unknown_2676_130_01524	hypothetical protein
ATTTGCCCATGAGTTAAGTGAGTTATATTTC	0.0397	4.6e-17	1.02e-18	4.88	0.81	131.63	-1.23	1086843_unknown_2676_130_01524	hypothetical protein
CACTTAACTCATGGGCAAATGTGCCTTCTTC	0.0397	4.6e-17	1.02e-18	4.88	0.81	131.63	-1.23	1086843_unknown_2676_130_01524	hypothetical protein
TTAACTCATGGGCAAATGTGCCTTCTTCAGC	0.0397	4.6e-17	1.02e-18	4.88	0.81	131.63	-1.23	1086843_unknown_2676_130_01524	hypothetical protein
AACTCACTTAACTCATGGGCAAATGTGCCTT	0.0397	4.6e-17	1.02e-18	4.88	0.81	131.63	-1.23	1086843_unknown_2676_130_01524	hypothetical protein
ATAACTCACTTAACTCATGGGCAAATGTGCC	0.0397	4.6e-17	1.02e-18	4.88	0.81	131.63	-1.23	1086843_unknown_2676_130_01524	hypothetical protein
AATATAACTCACTTAACTCATGGGCAAATGT	0.0397	4.6e-17	1.02e-18	4.88	0.81	131.63	-1.23	1086843_unknown_2676_130_01524	hypothetical protein
ATATAACTCACTTAACTCATGGGCAAATGTG	0.0397	4.6e-17	1.02e-18	4.88	0.81	131.63	-1.23	1086843_unknown_2676_130_01524	hypothetical protein
CTGAAATATAACTCACTTAACTCATGGGCAA	0.0397	4.6e-17	1.02e-18	4.88	0.81	131.63	-1.23	1086843_unknown_2676_130_01524	hypothetical protein
TATAACTCACTTAACTCATGGGCAAATGTGC	0.0397	4.6e-17	1.02e-18	4.88	0.81	131.63	-1.23	1086843_unknown_2676_130_01524	hypothetical protein
TTTGCCCATGAGTTAAGTGAGTTATATTTCA	0.0397	4.6e-17	1.02e-18	4.88	0.81	131.63	-1.23	1086843_unknown_2676_130_01524	hypothetical protein
ACTTAACTCATGGGCAAATGTGCCTTCTTCA	0.0397	4.6e-17	1.02e-18	4.88	0.81	131.63	-1.23	1086843_unknown_2676_130_01524	hypothetical protein
TAACTGAAATTTAGATGATTGGGAATGCTTA	0.915	0.00176	1.23e-18	-9.57	2.07	0	7.81
GAATAACTGAAATTTAGATGATTGGGAATGC	0.915	0.00176	1.23e-18	-9.57	2.07	0	7.81
TTATTACAATCGAACCAGGTATTTATGTACC	0.915	0.00176	1.23e-18	-9.57	2.07	0	7.81	RF122_01608	hypothetical protein
AAGCATTCCCAATCATCTAAATTTCAGTTAT	0.915	0.00176	1.23e-18	-9.57	2.07	0	7.81
ATGGTTATTACAATCGAACCAGGTATTTATG	0.915	0.00176	1.23e-18	-9.57	2.07	0	7.81	RF122_01608	hypothetical protein
TAAATACCTGGTTCGATTGTAATAACCATGC	0.915	0.00176	1.23e-18	-9.57	2.07	0	7.81	RF122_01608	hypothetical protein
ACATAAATACCTGGTTCGATTGTAATAACCA	0.915	0.00176	1.23e-18	-9.57	2.07	0	7.81	RF122_01608	hypothetical protein
ATACCTGGTTCGATTGTAATAACCATGCCAG	0.915	0.00176	1.23e-18	-9.57	2.07	0	7.81	RF122_01608	hypothetical protein
AATACCTGGTTCGATTGTAATAACCATGCCA	0.915	0.00176	1.23e-18	-9.57	2.07	0	7.81	RF122_01608	hypothetical protein
ATAAATACCTGGTTCGATTGTAATAACCATG	0.915	0.00176	1.23e-18	-9.57	2.07	0	7.81	RF122_01608	hypothetical protein
AAATACCTGGTTCGATTGTAATAACCATGCC	0.915	0.00176	1.23e-18	-9.57	2.07	0	7.81	RF122_01608	hypothetical protein
GTACATAAATACCTGGTTCGATTGTAATAAC	0.915	0.00176	1.23e-18	-9.57	2.07	0	7.81	RF122_01608	hypothetical protein
TACATAAATACCTGGTTCGATTGTAATAACC	0.915	0.00176	1.23e-18	-9.57	2.07	0	7.81	RF122_01608	hypothetical protein
TACCTGGTTCGATTGTAATAACCATGCCAGC	0.915	0.00176	1.23e-18	-9.57	2.07	0	7.81	RF122_01608	hypothetical protein
ACCTGGTTCGATTGTAATAACCATGCCAGCT	0.915	0.00176	1.23e-18	-9.57	2.07	0	7.81	RF122_01608	hypothetical protein
AATAACTGAAATTTAGATGATTGGGAATGCT	0.915	0.00176	1.23e-18	-9.57	2.07	0	7.81
CATTCCCAATCATCTAAATTTCAGTTATTCA	0.915	0.00176	1.23e-18	-9.57	2.07	0	7.81
AAATTATACGCTTATTATAATAATAGTCAAA	0.0853	0.00176	1.23e-18	9.57	2.07	14328.4	-1.76
AAAAAGAATAACGAATAGAATTAATAGCCCG	0.0853	0.00176	1.23e-18	9.57	2.07	14328.4	-1.76
TCTTTATTATCTTAAATATTGTTGGTTTAAA	0.0853	0.00176	1.23e-18	9.57	2.07	14328.4	-1.76	ED133_Sheep_133_133_02389	Inner membrane transport permease YbhR
AAAAGAATAACGAATAGAATTAATAGCCCGT	0.0853	0.00176	1.23e-18	9.57	2.07	14328.4	-1.76
AAAAATTATACGCTTATTATAATAATAGTCA	0.0853	0.00176	1.23e-18	9.57	2.07	14328.4	-1.76
CTATTATTATAATAAGCGTATAATTTTTCGC	0.0853	0.00176	1.23e-18	9.57	2.07	14328.4	-1.76
TATTATTATAATAAGCGTATAATTTTTCGCA	0.0853	0.00176	1.23e-18	9.57	2.07	14328.4	-1.76
TTAAACCAACAATATTTAAGATAATAAAGAC	0.0853	0.00176	1.23e-18	9.57	2.07	14328.4	-1.76	HO50960412_02345	Inner membrane transport permease YbhR
AAAATTATACGCTTATTATAATAATAGTCAA	0.0853	0.00176	1.23e-18	9.57	2.07	14328.4	-1.76
ACTATTATTATAATAAGCGTATAATTTTTCG	0.0853	0.00176	1.23e-18	9.57	2.07	14328.4	-1.76
ATTATTATAATAAGCGTATAATTTTTCGCAT	0.0853	0.00176	1.23e-18	9.57	2.07	14328.4	-1.76
TATGCGAAAAATTATACGCTTATTATAATAA	0.0853	0.00176	1.23e-18	9.57	2.07	14328.4	-1.76
GAAAAATTATACGCTTATTATAATAATAGTC	0.0853	0.00176	1.23e-18	9.57	2.07	14328.4	-1.76
ACTATCAACAATTACTCGCTAATCAAGGTGC	0.839	0.508	1.35e-18	-5.65	0.84	0	3.67	RF122_00663	ABC superfamily ATP binding cassette transporter, ABC protein
CTAATGGTCTTTGCACAGCCTATTACTAATA	0.746	0.0559	1.35e-18	-3.77	0.51	0.02	1.78	RF122_01631	haptoglobin-binding surface anchored protein, HarA
AGTAATAGGCTGTGCAAAGACCATTAGCGTA	0.746	0.0559	1.35e-18	-3.77	0.51	0.02	1.78	RF122_01631	haptoglobin-binding surface anchored protein, HarA
ATTAGTAATAGGCTGTGCAAAGACCATTAGC	0.746	0.0559	1.35e-18	-3.77	0.51	0.02	1.78	RF122_01631	haptoglobin-binding surface anchored protein, HarA
AATAGGCTGTGCAAAGACCATTAGCGTATAA	0.746	0.0559	1.35e-18	-3.77	0.51	0.02	1.78	RF122_01631	haptoglobin-binding surface anchored protein, HarA
AGGCTGTGCAAAGACCATTAGCGTATAATCA	0.746	0.0559	1.35e-18	-3.77	0.51	0.02	1.78	RF122_01631	haptoglobin-binding surface anchored protein, HarA
ACGCTAATGGTCTTTGCACAGCCTATTACTA	0.746	0.0559	1.35e-18	-3.77	0.51	0.02	1.78	RF122_01631	haptoglobin-binding surface anchored protein, HarA
ATAGGCTGTGCAAAGACCATTAGCGTATAAT	0.746	0.0559	1.35e-18	-3.77	0.51	0.02	1.78	RF122_01631	haptoglobin-binding surface anchored protein, HarA
TATGATTATACGCTAATGGTCTTTGCACAGC	0.746	0.0559	1.35e-18	-3.77	0.51	0.02	1.78	RF122_01631	haptoglobin-binding surface anchored protein, HarA
ATGATTATACGCTAATGGTCTTTGCACAGCC	0.746	0.0559	1.35e-18	-3.77	0.51	0.02	1.78	RF122_01631	haptoglobin-binding surface anchored protein, HarA
TAATAGGCTGTGCAAAGACCATTAGCGTATA	0.746	0.0559	1.35e-18	-3.77	0.51	0.02	1.78	RF122_01631	haptoglobin-binding surface anchored protein, HarA
TAGGCTGTGCAAAGACCATTAGCGTATAATC	0.746	0.0559	1.35e-18	-3.77	0.51	0.02	1.78	RF122_01631	haptoglobin-binding surface anchored protein, HarA
CGCTAATGGTCTTTGCACAGCCTATTACTAA	0.746	0.0559	1.35e-18	-3.77	0.51	0.02	1.78	RF122_01631	haptoglobin-binding surface anchored protein, HarA
ATACGCTAATGGTCTTTGCACAGCCTATTAC	0.746	0.0559	1.35e-18	-3.77	0.51	0.02	1.78	RF122_01631	haptoglobin-binding surface anchored protein, HarA
ATCAAAATCTTCAATAGTTTTAATAGTTTCC	0.942	6.91e-26	1.38e-18	-4.74	0.83	0.01	3.51	ED133_Sheep_133_133_02392	glycerophosphotransferase, TarF
AAAATCTTCAATAGTTTTAATAGTTTCCCAT	0.942	6.91e-26	1.38e-18	-4.74	0.83	0.01	3.51	ED133_Sheep_133_133_02392	glycerophosphotransferase, TarF
AATCTTCAATAGTTTTAATAGTTTCCCATAT	0.942	6.91e-26	1.38e-18	-4.74	0.83	0.01	3.51	ED133_Sheep_133_133_02392	glycerophosphotransferase, TarF
CTTCAATATGGGAAACTATTAAAACTATTGA	0.942	6.91e-26	1.38e-18	-4.74	0.83	0.01	3.51	ED133_Sheep_133_133_02392	glycerophosphotransferase, TarF
CTTCAATAGTTTTAATAGTTTCCCATATTGA	0.942	6.91e-26	1.38e-18	-4.74	0.83	0.01	3.51	ED133_Sheep_133_133_02392	glycerophosphotransferase, TarF
TCAAAATCTTCAATAGTTTTAATAGTTTCCC	0.942	6.91e-26	1.38e-18	-4.74	0.83	0.01	3.51	ED133_Sheep_133_133_02392	glycerophosphotransferase, TarF
TTCAATATGGGAAACTATTAAAACTATTGAA	0.942	6.91e-26	1.38e-18	-4.74	0.83	0.01	3.51	ED133_Sheep_133_133_02392	glycerophosphotransferase, TarF
CAAAATCTTCAATAGTTTTAATAGTTTCCCA	0.942	6.91e-26	1.38e-18	-4.74	0.83	0.01	3.51	ED133_Sheep_133_133_02392	glycerophosphotransferase, TarF
CAATATGGGAAACTATTAAAACTATTGAAGA	0.942	6.91e-26	1.38e-18	-4.74	0.83	0.01	3.51	ED133_Sheep_133_133_02392	glycerophosphotransferase, TarF
CAATAGTTTTAATAGTTTCCCATATTGAAGC	0.942	6.91e-26	1.38e-18	-4.74	0.83	0.01	3.51	ED133_Sheep_133_133_02392	glycerophosphotransferase, TarF
AAATCTTCAATAGTTTTAATAGTTTCCCATA	0.942	6.91e-26	1.38e-18	-4.74	0.83	0.01	3.51	ED133_Sheep_133_133_02392	glycerophosphotransferase, TarF
AATATGGGAAACTATTAAAACTATTGAAGAT	0.942	6.91e-26	1.38e-18	-4.74	0.83	0.01	3.51	ED133_Sheep_133_133_02392	glycerophosphotransferase, TarF
TACCATTTCATTAAAGGGTTATTATTAAATA	0.0385	1.74e-16	1.67e-18	4.87	0.81	130.32	-1.23	1086843_unknown_2676_130_01498	phage terminase large subunit
ACCATTTCATTAAAGGGTTATTATTAAATAT	0.0385	1.74e-16	1.67e-18	4.87	0.81	130.32	-1.23	1086843_unknown_2676_130_01498	phage terminase large subunit
TATACCATTTCATTAAAGGGTTATTATTAAA	0.0385	1.74e-16	1.67e-18	4.87	0.81	130.32	-1.23	1086843_unknown_2676_130_01498	phage terminase large subunit
ATACCATTTCATTAAAGGGTTATTATTAAAT	0.0385	1.74e-16	1.67e-18	4.87	0.81	130.32	-1.23	1086843_unknown_2676_130_01498	phage terminase large subunit
TATGCACAAAAATAGTTTTTTAATGATTCAC	0.0397	4.6e-17	1.79e-18	4.76	0.8	116.75	-1.22	ED133_Sheep_133_133_00316	caseinolytic phage protease
AGTTGTGAATCATTAAAAAACTATTTTTGTG	0.0397	4.6e-17	1.79e-18	4.76	0.8	116.75	-1.22	1086843_unknown_2676_130_01496	caseinolytic phage protease
AAATAGTTTTTTAATGATTCACAACTCATGG	0.0397	4.6e-17	1.79e-18	4.76	0.8	116.75	-1.22	1086843_unknown_2676_130_01496	caseinolytic phage protease
AAAATAGTTTTTTAATGATTCACAACTCATG	0.0397	4.6e-17	1.79e-18	4.76	0.8	116.75	-1.22	1086843_unknown_2676_130_01496	caseinolytic phage protease
TTGTGAATCATTAAAAAACTATTTTTGTGCA	0.0397	4.6e-17	1.79e-18	4.76	0.8	116.75	-1.22	1086843_unknown_2676_130_01496	caseinolytic phage protease
ATGCACAAAAATAGTTTTTTAATGATTCACA	0.0397	4.6e-17	1.79e-18	4.76	0.8	116.75	-1.22	1086843_unknown_2676_130_01496	caseinolytic phage protease
AAAAATAGTTTTTTAATGATTCACAACTCAT	0.0397	4.6e-17	1.79e-18	4.76	0.8	116.75	-1.22	1086843_unknown_2676_130_01496	caseinolytic phage protease
ACAAAAATAGTTTTTTAATGATTCACAACTC	0.0397	4.6e-17	1.79e-18	4.76	0.8	116.75	-1.22	1086843_unknown_2676_130_01496	caseinolytic phage protease
CAAAAATAGTTTTTTAATGATTCACAACTCA	0.0397	4.6e-17	1.79e-18	4.76	0.8	116.75	-1.22	1086843_unknown_2676_130_01496	caseinolytic phage protease
GCACAAAAATAGTTTTTTAATGATTCACAAC	0.0397	4.6e-17	1.79e-18	4.76	0.8	116.75	-1.22	1086843_unknown_2676_130_01496	caseinolytic phage protease
AATTTATTTTTATAGTTAATGTATCTATATA	0.0661	5.94e-23	1.96e-18	3.57	0.49	35.52	-1.27
AAATTTATTTTTATAGTTAATGTATCTATAT	0.0661	5.94e-23	1.96e-18	3.57	0.49	35.52	-1.27
ATTTATTTTTATAGTTAATGTATCTATATAC	0.0661	5.94e-23	1.96e-18	3.57	0.49	35.52	-1.27
TTTATTTTTATAGTTAATGTATCTATATACA	0.0661	5.94e-23	1.96e-18	3.57	0.49	35.52	-1.27
ATACACCAACCATTTCTGGTAATCGTTTACT	0.921	2.48e-13	2.01e-18	-5.72	0.97	0	4.26	RF122_02284	PTS system glucose-specific IIBC component
AAACGATTACCAGAAATGGTTGGTGTATTCC	0.921	2.48e-13	2.01e-18	-5.72	0.97	0	4.26	RF122_02284	PTS system glucose-specific IIBC component
AATACACCAACCATTTCTGGTAATCGTTTAC	0.921	2.48e-13	2.01e-18	-5.72	0.97	0	4.26	RF122_02284	PTS system glucose-specific IIBC component
AACGATTACCAGAAATGGTTGGTGTATTCCA	0.921	2.48e-13	2.01e-18	-5.72	0.97	0	4.26	RF122_02284	PTS system glucose-specific IIBC component
TAAACGATTACCAGAAATGGTTGGTGTATTC	0.921	2.48e-13	2.01e-18	-5.72	0.97	0	4.26	RF122_02284	PTS system glucose-specific IIBC component
CGCGGGCTTTGTCCACTCCACATATGTGTTA	0.831	0.00392	2.14e-18	-4.04	0.59	0.02	2.35	RF122_00816	2-nitropropane dioxygenase
CGGGCTTTGTCCACTCCACATATGTGTTAAC	0.831	0.00392	2.14e-18	-4.04	0.59	0.02	2.35	RF122_00816	2-nitropropane dioxygenase
TTAACACATATGTGGAGTGGACAAAGCCCGC	0.831	0.00392	2.14e-18	-4.04	0.59	0.02	2.35	RF122_00816	2-nitropropane dioxygenase
CATGAACTAGGTGGTACAGATACGATGACCG	0.768	0.356	2.29e-18	-7.33	1.66	0	4.69	RF122_02490	putative murein hydrolase subunit LrgB_1
ACATGAACTAGGTGGTACAGATACGATGACC	0.768	0.356	2.29e-18	-7.33	1.66	0	4.69	RF122_02490	putative murein hydrolase subunit LrgB_1
TACGGTCATCGTATCTGTACCACCTAGTTCA	0.768	0.356	2.29e-18	-7.33	1.66	0	4.69	RF122_02490	putative murein hydrolase subunit LrgB_1
ACGGTCATCGTATCTGTACCACCTAGTTCAT	0.768	0.356	2.29e-18	-7.33	1.66	0	4.69	RF122_02490	putative murein hydrolase subunit LrgB_1
CAGATTTCCTTTTTTAAAGAAAAGAGGGGAA	0.0661	8.34e-17	2.51e-18	4.35	0.65	77.48	-1.34
ATTTCCTTTTTTAAAGAAAAGAGGGGAACAA	0.0661	8.34e-17	2.51e-18	4.35	0.65	77.48	-1.34
AGATTTCCTTTTTTAAAGAAAAGAGGGGAAC	0.0661	8.34e-17	2.51e-18	4.35	0.65	77.48	-1.34
TGTTCCCCTCTTTTCTTTAAAAAAGGAAATC	0.0661	8.34e-17	2.51e-18	4.35	0.65	77.48	-1.34
ACGATAACATTATTATGTAAACTATAAGTAT	0.829	0.00484	2.62e-18	-3.91	0.57	0.02	2.24
TACTTATAGTTTACATAATAATGTTATCGTA	0.829	0.00484	2.62e-18	-3.91	0.57	0.02	2.24
ATAACATTATTATGTAAACTATAAGTATTTA	0.829	0.00484	2.62e-18	-3.91	0.57	0.02	2.24
ATAAATACTTATAGTTTACATAATAATGTTA	0.829	0.00484	2.62e-18	-3.91	0.57	0.02	2.24
AAATACTTATAGTTTACATAATAATGTTATC	0.829	0.00484	2.62e-18	-3.91	0.57	0.02	2.24
AATACTTATAGTTTACATAATAATGTTATCG	0.829	0.00484	2.62e-18	-3.91	0.57	0.02	2.24
CTAGCAATGACAAATTATTGTTAGTTGGTTC	0.739	0.000455	2.82e-18	-3.68	0.52	0.03	1.65	ED133_Sheep_133_133_02491	rRNA methyltransferase FmrO
ATTATTCTTTTTATTGCCTTTGTTGCCTTTA	0.921	3.39e-24	2.95e-18	-4.62	0.72	0.01	3.27	RF122_01167	translation initiation factor IF-2
ATAAAAAGAATAATAGAAATAATAAGAAAAA	0.923	4.87e-23	3.09e-18	-4.65	0.72	0.01	3.29	RF122_01167	translation initiation factor IF-2
CAATAAAAAGAATAATAGAAATAATAAGAAA	0.923	4.87e-23	3.09e-18	-4.65	0.72	0.01	3.29	RF122_01167	translation initiation factor IF-2
TTCTTATTATTTCTATTATTCTTTTTATTGC	0.923	4.87e-23	3.09e-18	-4.65	0.72	0.01	3.29	RF122_01167	translation initiation factor IF-2
AAAAAGAATAATAGAAATAATAAGAAAAATA	0.923	4.87e-23	3.09e-18	-4.65	0.72	0.01	3.29	RF122_01167	translation initiation factor IF-2
AATAAAAAGAATAATAGAAATAATAAGAAAA	0.923	4.87e-23	3.09e-18	-4.65	0.72	0.01	3.29	RF122_01167	translation initiation factor IF-2
ATTTTTCTTATTATTTCTATTATTCTTTTTA	0.923	4.87e-23	3.09e-18	-4.65	0.72	0.01	3.29	RF122_01167	translation initiation factor IF-2
ACTTACAAACATTAATAATGTAAATACGTTG	0.919	9.18e-15	4.11e-18	-5.05	0.88	0.01	3.69	RF122_00157	oligopeptide ABC superfamily ATP binding cassette transporter, membrane protein
AATTTTAGCGGGTGGTGATTTACCAAGAAAT	0.725	0.0014	4.27e-18	-2.92	0.39	0.05	1.1	RF122_00180	3-hydroxyacyl-CoA dehydrogenase
TAAATGTATTTCTTGGTAAATCACCACCCGC	0.725	0.0014	4.27e-18	-2.92	0.39	0.05	1.1	ED133_Sheep_133_133_00169	3-hydroxyacyl-CoA dehydrogenase
TTTAGCGGGTGGTGATTTACCAAGAAATACA	0.725	0.0014	4.27e-18	-2.92	0.39	0.05	1.1	ED133_Sheep_133_133_00169	3-hydroxyacyl-CoA dehydrogenase
AATGTATTTCTTGGTAAATCACCACCCGCTA	0.725	0.0014	4.27e-18	-2.92	0.39	0.05	1.1	ED133_Sheep_133_133_00169	3-hydroxyacyl-CoA dehydrogenase
ATGTATTTCTTGGTAAATCACCACCCGCTAA	0.725	0.0014	4.27e-18	-2.92	0.39	0.05	1.1	ED133_Sheep_133_133_00169	3-hydroxyacyl-CoA dehydrogenase
AAATGTATTTCTTGGTAAATCACCACCCGCT	0.725	0.0014	4.27e-18	-2.92	0.39	0.05	1.1	ED133_Sheep_133_133_00169	3-hydroxyacyl-CoA dehydrogenase
ATTTTAGCGGGTGGTGATTTACCAAGAAATA	0.725	0.0014	4.27e-18	-2.92	0.39	0.05	1.1	ED133_Sheep_133_133_00169	3-hydroxyacyl-CoA dehydrogenase
TTTTAGCGGGTGGTGATTTACCAAGAAATAC	0.725	0.0014	4.27e-18	-2.92	0.39	0.05	1.1	ED133_Sheep_133_133_00169	3-hydroxyacyl-CoA dehydrogenase
ACCTACTCCGTCTGTTCCAGAAACTAAAACT	0.894	4.85e-15	4.39e-18	-4.84	0.73	0.01	3.34	RF122_00971	putative phosphoribosylformylglycinamidine cyclo-ligase
TACCTACTCCGTCTGTTCCAGAAACTAAAAC	0.894	4.85e-15	4.39e-18	-4.84	0.73	0.01	3.34	ED133_Sheep_133_133_00992	putative phosphoribosylformylglycinamidine cyclo-ligase
TTAGGTACAAAAGCAATTAATGCGATTCAGC	0.891	1.32e-15	4.78e-18	-3.43	0.48	0.03	2.02	RF122_01660	cell-wall-anchored protein SasC
ATATTTGGCTGAATCGCATTAATTGCTTTTG	0.891	1.32e-15	4.78e-18	-3.43	0.48	0.03	2.02	RF122_01660	cell-wall-anchored protein SasC
ACAAAAGCAATTAATGCGATTCAGCCAAATA	0.891	1.32e-15	4.78e-18	-3.43	0.48	0.03	2.02	RF122_01660	cell-wall-anchored protein SasC
TTTGGCTGAATCGCATTAATTGCTTTTGTAC	0.891	1.32e-15	4.78e-18	-3.43	0.48	0.03	2.02	RF122_01660	cell-wall-anchored protein SasC
AAAGCAATTAATGCGATTCAGCCAAATATTG	0.891	1.32e-15	4.78e-18	-3.43	0.48	0.03	2.02	RF122_01660	cell-wall-anchored protein SasC
ATTAGGTACAAAAGCAATTAATGCGATTCAG	0.891	1.32e-15	4.78e-18	-3.43	0.48	0.03	2.02	RF122_01660	cell-wall-anchored protein SasC
ATTTGGCTGAATCGCATTAATTGCTTTTGTA	0.891	1.32e-15	4.78e-18	-3.43	0.48	0.03	2.02	RF122_01660	cell-wall-anchored protein SasC
AGGTACAAAAGCAATTAATGCGATTCAGCCA	0.891	1.32e-15	4.78e-18	-3.43	0.48	0.03	2.02	RF122_01660	cell-wall-anchored protein SasC
TAGGTACAAAAGCAATTAATGCGATTCAGCC	0.891	1.32e-15	4.78e-18	-3.43	0.48	0.03	2.02	RF122_01660	cell-wall-anchored protein SasC
TTGGCTGAATCGCATTAATTGCTTTTGTACC	0.891	1.32e-15	4.78e-18	-3.43	0.48	0.03	2.02	RF122_01660	cell-wall-anchored protein SasC
AAAAGCAATTAATGCGATTCAGCCAAATATT	0.891	1.32e-15	4.78e-18	-3.43	0.48	0.03	2.02	RF122_01660	cell-wall-anchored protein SasC
AATTAGGTACAAAAGCAATTAATGCGATTCA	0.891	1.32e-15	4.78e-18	-3.43	0.48	0.03	2.02	RF122_01660	cell-wall-anchored protein SasC
ACTTTCAACTGCTTCAACCATCTCTTCTAAA	0.0553	8.97e-18	4.83e-18	3.54	0.49	34.47	-1.26	HO50960412_01410	phage transcriptional activator
ATTTAGAAGAGATGGTTGAAGCAGTTGAAAG	0.0553	8.97e-18	4.83e-18	3.54	0.49	34.47	-1.26	1086843_unknown_2676_130_01501	phage transcriptional activator
ACTTAGGCCCACCATTATTTGTACATTGAAA	0.7	1.17e-19	5.21e-18	2.05	0.28	7.77	-2.63
CTTAGGCCCACCATTATTTGTACATTGAAAA	0.7	1.17e-19	5.21e-18	2.05	0.28	7.77	-2.63
AGGCCCACCATTATTTGTACATTGAAAACTA	0.7	1.17e-19	5.21e-18	2.05	0.28	7.77	-2.63
AGTTTTCAATGTACAAATAATGGTGGGCCTA	0.7	1.17e-19	5.21e-18	2.05	0.28	7.77	-2.63
CTAGTTTTCAATGTACAAATAATGGTGGGCC	0.7	1.17e-19	5.21e-18	2.05	0.28	7.77	-2.63
TCTAGTTTTCAATGTACAAATAATGGTGGGC	0.7	1.17e-19	5.21e-18	2.05	0.28	7.77	-2.63
CACTTAGGCCCACCATTATTTGTACATTGAA	0.7	1.17e-19	5.21e-18	2.05	0.28	7.77	-2.63
ATCTAGTTTTCAATGTACAAATAATGGTGGG	0.7	1.17e-19	5.21e-18	2.05	0.28	7.77	-2.63
TTAGGCCCACCATTATTTGTACATTGAAAAC	0.7	1.17e-19	5.21e-18	2.05	0.28	7.77	-2.63
TACGAAGGGTTTTCAGCGATATTTAATTTAA	0.918	2.88e-15	5.35e-18	-4.95	0.87	0.01	3.6	RF122_02514	glycosyl transferase family protein
ATTAAATATCGCTGAAAACCCTTCGTAGAAA	0.918	2.88e-15	5.35e-18	-4.95	0.87	0.01	3.6	RF122_02514	glycosyl transferase family protein
TTAAATATCGCTGAAAACCCTTCGTAGAAAC	0.918	2.88e-15	5.35e-18	-4.95	0.87	0.01	3.6	RF122_02514	glycosyl transferase family protein
AATTAAATATCGCTGAAAACCCTTCGTAGAA	0.918	2.88e-15	5.35e-18	-4.95	0.87	0.01	3.6	RF122_02514	glycosyl transferase family protein
ACGAAGGGTTTTCAGCGATATTTAATTTAAT	0.918	2.88e-15	5.35e-18	-4.95	0.87	0.01	3.6	RF122_02514	glycosyl transferase family protein
AAATTAAATATCGCTGAAAACCCTTCGTAGA	0.918	2.88e-15	5.35e-18	-4.95	0.87	0.01	3.6	RF122_02514	glycosyl transferase family protein
CTACGAAGGGTTTTCAGCGATATTTAATTTA	0.918	2.88e-15	5.35e-18	-4.95	0.87	0.01	3.6	RF122_02514	glycosyl transferase family protein
CATTAAATTAAATATCGCTGAAAACCCTTCG	0.918	2.88e-15	5.35e-18	-4.95	0.87	0.01	3.6	RF122_02514	glycosyl transferase family protein
GACTGTCATTAAATTAAATATCGCTGAAAAC	0.918	2.88e-15	5.35e-18	-4.95	0.87	0.01	3.6	RF122_02514	glycosyl transferase family protein
ATCGAATGTATTAACAATCATAAAAATTGTA	0.748	0.0205	5.84e-18	-3.98	0.62	0.02	1.99
CGAATGTATTAACAATCATAAAAATTGTAAC	0.748	0.0205	5.84e-18	-3.98	0.62	0.02	1.99
TCGAATGTATTAACAATCATAAAAATTGTAA	0.748	0.0205	5.84e-18	-3.98	0.62	0.02	1.99
TTACGAAAATATCATTTCTGTCCCACTCCCA	0.755	3.99e-08	6.11e-18	-2.7	0.35	0.07	0.98
TTTCTATTATTCTTTTTATTGCCTTTGTTGC	0.922	1.29e-23	6.14e-18	-4.61	0.72	0.01	3.26	RF122_01167	translation initiation factor IF-2
TTCTATTATTCTTTTTATTGCCTTTGTTGCC	0.922	1.29e-23	6.14e-18	-4.61	0.72	0.01	3.26	RF122_01167	translation initiation factor IF-2
ATTTCTATTATTCTTTTTATTGCCTTTGTTG	0.922	1.29e-23	6.14e-18	-4.61	0.72	0.01	3.26	RF122_01167	translation initiation factor IF-2
AAAGGCAACAAAGGCAATAAAAAGAATAATA	0.922	1.29e-23	6.14e-18	-4.61	0.72	0.01	3.26	RF122_01167	translation initiation factor IF-2
AGGCAACAAAGGCAATAAAAAGAATAATAGA	0.922	1.29e-23	6.14e-18	-4.61	0.72	0.01	3.26	RF122_01167	translation initiation factor IF-2
AAGGCAACAAAGGCAATAAAAAGAATAATAG	0.922	1.29e-23	6.14e-18	-4.61	0.72	0.01	3.26	RF122_01167	translation initiation factor IF-2
TGACAAATTATTGTTAGTTGGTTCAGGTGCA	0.784	0.0101	6.4e-18	-5.16	0.9	0.01	3.09	RF122_02430	rRNA methyltransferase FmrO
ATTATTGTTAGTTGGTTCAGGTGCATATCCA	0.784	0.0101	6.4e-18	-5.16	0.9	0.01	3.09	RF122_02430	rRNA methyltransferase FmrO
ATATGCACCTGAACCAACTAACAATAATTTG	0.784	0.0101	6.4e-18	-5.16	0.9	0.01	3.09	RF122_02430	rRNA methyltransferase FmrO
AAATTATTGTTAGTTGGTTCAGGTGCATATC	0.784	0.0101	6.4e-18	-5.16	0.9	0.01	3.09	RF122_02430	rRNA methyltransferase FmrO
TTATTGTTAGTTGGTTCAGGTGCATATCCAA	0.784	0.0101	6.4e-18	-5.16	0.9	0.01	3.09	RF122_02430	rRNA methyltransferase FmrO
ATGCACCTGAACCAACTAACAATAATTTGTC	0.784	0.0101	6.4e-18	-5.16	0.9	0.01	3.09	RF122_02430	rRNA methyltransferase FmrO
ATGACAAATTATTGTTAGTTGGTTCAGGTGC	0.784	0.0101	6.4e-18	-5.16	0.9	0.01	3.09	RF122_02430	rRNA methyltransferase FmrO
ACAAATTATTGTTAGTTGGTTCAGGTGCATA	0.784	0.0101	6.4e-18	-5.16	0.9	0.01	3.09	RF122_02430	rRNA methyltransferase FmrO
AATTATTGTTAGTTGGTTCAGGTGCATATCC	0.784	0.0101	6.4e-18	-5.16	0.9	0.01	3.09	RF122_02430	rRNA methyltransferase FmrO
ATGTACAAATAATGGTGGGCCTAAGTGGACT	0.701	1.66e-19	6.44e-18	2.05	0.28	7.77	-2.63
CAAATAATGGTGGGCCTAAGTGGACTCGAAC	0.701	1.66e-19	6.44e-18	2.05	0.28	7.77	-2.63
AATGTACAAATAATGGTGGGCCTAAGTGGAC	0.701	1.66e-19	6.44e-18	2.05	0.28	7.77	-2.63
TACAAATAATGGTGGGCCTAAGTGGACTCGA	0.701	1.66e-19	6.44e-18	2.05	0.28	7.77	-2.63
ACAAATAATGGTGGGCCTAAGTGGACTCGAA	0.701	1.66e-19	6.44e-18	2.05	0.28	7.77	-2.63
CGAGTCCACTTAGGCCCACCATTATTTGTAC	0.701	1.66e-19	6.44e-18	2.05	0.28	7.77	-2.63
TGTACAAATAATGGTGGGCCTAAGTGGACTC	0.701	1.66e-19	6.44e-18	2.05	0.28	7.77	-2.63
AAATAATGGTGGGCCTAAGTGGACTCGAACC	0.701	1.66e-19	6.44e-18	2.05	0.28	7.77	-2.63
CCACTTAGGCCCACCATTATTTGTACATTGA	0.701	1.66e-19	6.44e-18	2.05	0.28	7.77	-2.63
ATAATGGTGGGCCTAAGTGGACTCGAACCAC	0.701	1.66e-19	6.44e-18	2.05	0.28	7.77	-2.63
CAATGTACAAATAATGGTGGGCCTAAGTGGA	0.701	1.66e-19	6.44e-18	2.05	0.28	7.77	-2.63
AATAATGGTGGGCCTAAGTGGACTCGAACCA	0.701	1.66e-19	6.44e-18	2.05	0.28	7.77	-2.63
AAATAGCTCATAATTGGGCTAAGTGGTGGGC	0.901	1.59e-19	6.53e-18	-6.59	1.27	0	4.94	RF122_02355	nitrate reductase subunit beta
TAATTGGGCTAAGTGGTGGGCAATACCAAAC	0.901	1.59e-19	6.53e-18	-6.59	1.27	0	4.94	RF122_02355	nitrate reductase subunit beta
TCATAATTGGGCTAAGTGGTGGGCAATACCA	0.901	1.59e-19	6.53e-18	-6.59	1.27	0	4.94	RF122_02355	nitrate reductase subunit beta
CATAATTGGGCTAAGTGGTGGGCAATACCAA	0.901	1.59e-19	6.53e-18	-6.59	1.27	0	4.94	RF122_02355	nitrate reductase subunit beta
ATAGCTCATAATTGGGCTAAGTGGTGGGCAA	0.901	1.59e-19	6.53e-18	-6.59	1.27	0	4.94	RF122_02355	nitrate reductase subunit beta
GCTCATAATTGGGCTAAGTGGTGGGCAATAC	0.901	1.59e-19	6.53e-18	-6.59	1.27	0	4.94	RF122_02355	nitrate reductase subunit beta
AATAGCTCATAATTGGGCTAAGTGGTGGGCA	0.901	1.59e-19	6.53e-18	-6.59	1.27	0	4.94	RF122_02355	nitrate reductase subunit beta
CTCATAATTGGGCTAAGTGGTGGGCAATACC	0.901	1.59e-19	6.53e-18	-6.59	1.27	0	4.94	RF122_02355	nitrate reductase subunit beta
ATTGCCCACCACTTAGCCCAATTATGAGCTA	0.901	1.59e-19	6.53e-18	-6.59	1.27	0	4.94	RF122_02355	nitrate reductase subunit beta
ATAATTGGGCTAAGTGGTGGGCAATACCAAA	0.901	1.59e-19	6.53e-18	-6.59	1.27	0	4.94	RF122_02355	nitrate reductase subunit beta
AGCTCATAATTGGGCTAAGTGGTGGGCAATA	0.901	1.59e-19	6.53e-18	-6.59	1.27	0	4.94	RF122_02355	nitrate reductase subunit beta
TACAGAGGCTGATATCTATGTAACCAATAAA	0.0493	7.23e-19	6.84e-18	3.97	0.6	52.98	-1.23	ED133_Sheep_133_133_00310	hypothetical protein
CTAAAGAAAGAAATGCTGCATTAAATACAGA	0.0493	7.23e-19	6.84e-18	3.97	0.6	52.98	-1.23	1086843_unknown_2676_130_01502	hypothetical protein
ATATCAGCCTCTGTATTTAATGCAGCATTTC	0.0493	7.23e-19	6.84e-18	3.97	0.6	52.98	-1.23	1086843_unknown_2676_130_01502	hypothetical protein
ATGCTGCATTAAATACAGAGGCTGATATCTA	0.0493	7.23e-19	6.84e-18	3.97	0.6	52.98	-1.23	1086843_unknown_2676_130_01502	hypothetical protein
AAAGAAATGCTGCATTAAATACAGAGGCTGA	0.0493	7.23e-19	6.84e-18	3.97	0.6	52.98	-1.23	1086843_unknown_2676_130_01502	hypothetical protein
AGAAAGAAATGCTGCATTAAATACAGAGGCT	0.0493	7.23e-19	6.84e-18	3.97	0.6	52.98	-1.23	1086843_unknown_2676_130_01502	hypothetical protein
ATTAAATACAGAGGCTGATATCTATGTAACC	0.0493	7.23e-19	6.84e-18	3.97	0.6	52.98	-1.23	1086843_unknown_2676_130_01502	hypothetical protein
AATGCTGCATTAAATACAGAGGCTGATATCT	0.0493	7.23e-19	6.84e-18	3.97	0.6	52.98	-1.23	1086843_unknown_2676_130_01502	hypothetical protein
CATTAAATACAGAGGCTGATATCTATGTAAC	0.0493	7.23e-19	6.84e-18	3.97	0.6	52.98	-1.23	1086843_unknown_2676_130_01502	hypothetical protein
TACATAGATATCAGCCTCTGTATTTAATGCA	0.0493	7.23e-19	6.84e-18	3.97	0.6	52.98	-1.23	1086843_unknown_2676_130_01502	hypothetical protein
AAATGCTGCATTAAATACAGAGGCTGATATC	0.0493	7.23e-19	6.84e-18	3.97	0.6	52.98	-1.23	1086843_unknown_2676_130_01502	hypothetical protein
AAGAAATGCTGCATTAAATACAGAGGCTGAT	0.0493	7.23e-19	6.84e-18	3.97	0.6	52.98	-1.23	1086843_unknown_2676_130_01502	hypothetical protein
CAGCCTCTGTATTTAATGCAGCATTTCTTTC	0.0493	7.23e-19	6.84e-18	3.97	0.6	52.98	-1.23	1086843_unknown_2676_130_01502	hypothetical protein
ATACAGAGGCTGATATCTATGTAACCAATAA	0.0493	7.23e-19	6.84e-18	3.97	0.6	52.98	-1.23	1086843_unknown_2676_130_01502	hypothetical protein
AAATACAGAGGCTGATATCTATGTAACCAAT	0.0493	7.23e-19	6.84e-18	3.97	0.6	52.98	-1.23	1086843_unknown_2676_130_01502	hypothetical protein
AAAGAAAGAAATGCTGCATTAAATACAGAGG	0.0493	7.23e-19	6.84e-18	3.97	0.6	52.98	-1.23	1086843_unknown_2676_130_01502	hypothetical protein
AAGAAAGAAATGCTGCATTAAATACAGAGGC	0.0493	7.23e-19	6.84e-18	3.97	0.6	52.98	-1.23	1086843_unknown_2676_130_01502	hypothetical protein
ACATAGATATCAGCCTCTGTATTTAATGCAG	0.0493	7.23e-19	6.84e-18	3.97	0.6	52.98	-1.23	1086843_unknown_2676_130_01502	hypothetical protein
AGAAATGCTGCATTAAATACAGAGGCTGATA	0.0493	7.23e-19	6.84e-18	3.97	0.6	52.98	-1.23	1086843_unknown_2676_130_01502	hypothetical protein
CATAGATATCAGCCTCTGTATTTAATGCAGC	0.0493	7.23e-19	6.84e-18	3.97	0.6	52.98	-1.23	1086843_unknown_2676_130_01502	hypothetical protein
TAAATACAGAGGCTGATATCTATGTAACCAA	0.0493	7.23e-19	6.84e-18	3.97	0.6	52.98	-1.23	1086843_unknown_2676_130_01502	hypothetical protein
TTAAATACAGAGGCTGATATCTATGTAACCA	0.0493	7.23e-19	6.84e-18	3.97	0.6	52.98	-1.23	1086843_unknown_2676_130_01502	hypothetical protein
TTACATAGATATCAGCCTCTGTATTTAATGC	0.0493	7.23e-19	6.84e-18	3.97	0.6	52.98	-1.23	1086843_unknown_2676_130_01502	hypothetical protein
AATACAGAGGCTGATATCTATGTAACCAATA	0.0493	7.23e-19	6.84e-18	3.97	0.6	52.98	-1.23	1086843_unknown_2676_130_01502	hypothetical protein
CCTAAAGAAAGAAATGCTGCATTAAATACAG	0.0493	7.23e-19	6.84e-18	3.97	0.6	52.98	-1.23	1086843_unknown_2676_130_01502	hypothetical protein
CTCTGTATTTAATGCAGCATTTCTTTCTTTA	0.0493	7.23e-19	6.84e-18	3.97	0.6	52.98	-1.23	1086843_unknown_2676_130_01502	hypothetical protein
ATAGATATCAGCCTCTGTATTTAATGCAGCA	0.0493	7.23e-19	6.84e-18	3.97	0.6	52.98	-1.23	1086843_unknown_2676_130_01502	hypothetical protein
TTAATGCGTTGATGTGCCGTATCTATAAAAA	0.911	2.33e-26	7.01e-18	-4	0.61	0.02	2.67	ED133_Sheep_133_133_00969	staphostatin B
AGATACGGCACATCAACGCATTAAATTTTCA	0.911	2.33e-26	7.01e-18	-4	0.61	0.02	2.67	ED133_Sheep_133_133_00969	staphostatin B
ATTTAATGCGTTGATGTGCCGTATCTATAAA	0.911	2.33e-26	7.01e-18	-4	0.61	0.02	2.67	ED133_Sheep_133_133_00969	staphostatin B
AATGCGTTGATGTGCCGTATCTATAAAAAGA	0.911	2.33e-26	7.01e-18	-4	0.61	0.02	2.67	ED133_Sheep_133_133_00969	staphostatin B
TTTAATGCGTTGATGTGCCGTATCTATAAAA	0.911	2.33e-26	7.01e-18	-4	0.61	0.02	2.67	ED133_Sheep_133_133_00969	staphostatin B
TAGATACGGCACATCAACGCATTAAATTTTC	0.911	2.33e-26	7.01e-18	-4	0.61	0.02	2.67	ED133_Sheep_133_133_00969	staphostatin B
AATTTAATGCGTTGATGTGCCGTATCTATAA	0.911	2.33e-26	7.01e-18	-4	0.61	0.02	2.67	ED133_Sheep_133_133_00969	staphostatin B
AAAATTTAATGCGTTGATGTGCCGTATCTAT	0.911	2.33e-26	7.01e-18	-4	0.61	0.02	2.67	ED133_Sheep_133_133_00969	staphostatin B
AAATTTAATGCGTTGATGTGCCGTATCTATA	0.911	2.33e-26	7.01e-18	-4	0.61	0.02	2.67	ED133_Sheep_133_133_00969	staphostatin B
CTTTTTATAGATACGGCACATCAACGCATTA	0.911	2.33e-26	7.01e-18	-4	0.61	0.02	2.67	ED133_Sheep_133_133_00969	staphostatin B
TGGGTTATTAGTAATAGGCTGTGCAAAGACC	0.773	0.00932	7.03e-18	-3.65	0.49	0.03	1.78	RF122_01631	haptoglobin-binding surface anchored protein, HarA
CTGGGTTATTAGTAATAGGCTGTGCAAAGAC	0.773	0.00932	7.03e-18	-3.65	0.49	0.03	1.78	RF122_01631	haptoglobin-binding surface anchored protein, HarA
TAATGGTCTTTGCACAGCCTATTACTAATAA	0.773	0.00932	7.03e-18	-3.65	0.49	0.03	1.78	RF122_01631	haptoglobin-binding surface anchored protein, HarA
TCTTTGCACAGCCTATTACTAATAACCCAGA	0.773	0.00932	7.03e-18	-3.65	0.49	0.03	1.78	RF122_01631	haptoglobin-binding surface anchored protein, HarA
TGGTCTTTGCACAGCCTATTACTAATAACCC	0.773	0.00932	7.03e-18	-3.65	0.49	0.03	1.78	RF122_01631	haptoglobin-binding surface anchored protein, HarA
AATGGTCTTTGCACAGCCTATTACTAATAAC	0.773	0.00932	7.03e-18	-3.65	0.49	0.03	1.78	RF122_01631	haptoglobin-binding surface anchored protein, HarA
ATGGTCTTTGCACAGCCTATTACTAATAACC	0.773	0.00932	7.03e-18	-3.65	0.49	0.03	1.78	RF122_01631	haptoglobin-binding surface anchored protein, HarA
ATCCAACTTGCTCACTTTTGTATATTACCAC	0.0397	4.6e-17	7.11e-18	4.71	0.8	111.05	-1.22
ATTGTGGTAATATACAAAAGTGAGCAAGTTG	0.0397	4.6e-17	7.11e-18	4.71	0.8	111.05	-1.22
AACTTGCTCACTTTTGTATATTACCACAATT	0.0397	4.6e-17	7.11e-18	4.71	0.8	111.05	-1.22
CCAACTTGCTCACTTTTGTATATTACCACAA	0.0397	4.6e-17	7.11e-18	4.71	0.8	111.05	-1.22
TCCAACTTGCTCACTTTTGTATATTACCACA	0.0397	4.6e-17	7.11e-18	4.71	0.8	111.05	-1.22
GTTGATGAGTAGCTACCTTCAGTTTTGTCCC	0.78	0.00567	7.13e-18	-4.51	0.75	0.01	2.55	RF122_01956	phospholipase C
CAGTTGATGAGTAGCTACCTTCAGTTTTGTC	0.78	0.00567	7.13e-18	-4.51	0.75	0.01	2.55	RF122_01956	phospholipase C
AGTTGATGAGTAGCTACCTTCAGTTTTGTCC	0.78	0.00567	7.13e-18	-4.51	0.75	0.01	2.55	RF122_01956	phospholipase C
TATTGGTGAAAACGTGTAGTTATGGTGAAAC	0.27	0.129	7.23e-18	3.83	0.55	46.06	-2.13
AAAACGTGTAGTTATGGTGAAACTCAAAGAT	0.27	0.129	7.23e-18	3.83	0.55	46.06	-2.13
AACGTGTAGTTATGGTGAAACTCAAAGATAA	0.27	0.129	7.23e-18	3.83	0.55	46.06	-2.13
TTGAGTTTCACCATAACTACACGTTTTCACC	0.27	0.129	7.23e-18	3.83	0.55	46.06	-2.13
AAACGTGTAGTTATGGTGAAACTCAAAGATA	0.27	0.129	7.23e-18	3.83	0.55	46.06	-2.13
ATTGGTGAAAACGTGTAGTTATGGTGAAACT	0.27	0.129	7.23e-18	3.83	0.55	46.06	-2.13
CTTTGAGTTTCACCATAACTACACGTTTTCA	0.27	0.129	7.23e-18	3.83	0.55	46.06	-2.13
TCTTTGAGTTTCACCATAACTACACGTTTTC	0.27	0.129	7.23e-18	3.83	0.55	46.06	-2.13
TTTGAGTTTCACCATAACTACACGTTTTCAC	0.27	0.129	7.23e-18	3.83	0.55	46.06	-2.13
TTGGTGAAAACGTGTAGTTATGGTGAAACTC	0.27	0.129	7.23e-18	3.83	0.55	46.06	-2.13
TGAGTTTCACCATAACTACACGTTTTCACCA	0.27	0.129	7.23e-18	3.83	0.55	46.06	-2.13
ACGTGTAGTTATGGTGAAACTCAAAGATAAT	0.27	0.129	7.23e-18	3.83	0.55	46.06	-2.13
TTGTCAAGAATCCATTAAGTATAGAACTGAC	0.0505	1.91e-19	7.42e-18	3.93	0.6	50.91	-1.22	1086843_unknown_2676_130_01499	phage terminase small subunit
TCAAGAATCCATTAAGTATAGAACTGACAAA	0.0505	1.91e-19	7.42e-18	3.93	0.6	50.91	-1.22	1086843_unknown_2676_130_01499	phage terminase small subunit
TTGTCAGTTCTATACTTAATGGATTCTTGAC	0.0505	1.91e-19	7.42e-18	3.93	0.6	50.91	-1.22	1086843_unknown_2676_130_01499	phage terminase small subunit
TGTCAAGAATCCATTAAGTATAGAACTGACA	0.0505	1.91e-19	7.42e-18	3.93	0.6	50.91	-1.22	1086843_unknown_2676_130_01499	phage terminase small subunit
ATTGTCAAGAATCCATTAAGTATAGAACTGA	0.0505	1.91e-19	7.42e-18	3.93	0.6	50.91	-1.22	1086843_unknown_2676_130_01499	phage terminase small subunit
CAACGGCAATTAATAATATAAATCAAGCTGA	0.916	1.42e-12	7.45e-18	-5.22	0.85	0.01	3.78	RF122_01660	cell-wall-anchored protein SasC
CAGCTTGATTTATATTATTAATTGCCGTTGC	0.916	1.42e-12	7.45e-18	-5.22	0.85	0.01	3.78	RF122_01660	cell-wall-anchored protein SasC
CCAACCCATTTCATGTATGGATGTGGGCTCA	0.929	9e-12	8.13e-18	-6.19	1.15	0	4.79	RF122_01884	hypothetical protein
CCTGGAATTAAAGGGAAGGAAGTAATTCCAG	0.929	9e-12	8.13e-18	-6.19	1.15	0	4.79	RF122_02135	chromosome partitioning ATPase
CGTTCAACTGGAATTACTTCCTTCCCTTTAA	0.929	9e-12	8.13e-18	-6.19	1.15	0	4.79	RF122_02135	chromosome partitioning ATPase
ACTGGAATTACTTCCTTCCCTTTAATTCCAG	0.929	9e-12	8.13e-18	-6.19	1.15	0	4.79	RF122_02135	chromosome partitioning ATPase
CCCACATCCATACATGAAATGGGTTGGTTCC	0.929	9e-12	8.13e-18	-6.19	1.15	0	4.79	RF122_01884	hypothetical protein
TCAACTGGAATTACTTCCTTCCCTTTAATTC	0.929	9e-12	8.13e-18	-6.19	1.15	0	4.79	RF122_02135	chromosome partitioning ATPase
ACCAACCCATTTCATGTATGGATGTGGGCTC	0.929	9e-12	8.13e-18	-6.19	1.15	0	4.79	RF122_01884	hypothetical protein
TCATTAAATTAAATATCGCTGAAAACCCTTC	0.929	9e-12	8.13e-18	-6.19	1.15	0	4.79	RF122_02514	glycosyl transferase family protein
ACATCCATACATGAAATGGGTTGGTTCCACT	0.929	9e-12	8.13e-18	-6.19	1.15	0	4.79	RF122_01884	hypothetical protein
AACCCATTTCATGTATGGATGTGGGCTCAGC	0.929	9e-12	8.13e-18	-6.19	1.15	0	4.79	RF122_01884	hypothetical protein
ACTGTCATTAAATTAAATATCGCTGAAAACC	0.929	9e-12	8.13e-18	-6.19	1.15	0	4.79	RF122_02514	glycosyl transferase family protein
CAACCCATTTCATGTATGGATGTGGGCTCAG	0.929	9e-12	8.13e-18	-6.19	1.15	0	4.79	RF122_01884	hypothetical protein
CCACATCCATACATGAAATGGGTTGGTTCCA	0.929	9e-12	8.13e-18	-6.19	1.15	0	4.79	RF122_01884	hypothetical protein
CTGTCATTAAATTAAATATCGCTGAAAACCC	0.929	9e-12	8.13e-18	-6.19	1.15	0	4.79	RF122_02514	glycosyl transferase family protein
CAACTGGAATTACTTCCTTCCCTTTAATTCC	0.929	9e-12	8.13e-18	-6.19	1.15	0	4.79	RF122_02135	chromosome partitioning ATPase
ACGTTCAACTGGAATTACTTCCTTCCCTTTA	0.929	9e-12	8.13e-18	-6.19	1.15	0	4.79	RF122_02135	chromosome partitioning ATPase
GAACCAACCCATTTCATGTATGGATGTGGGC	0.929	9e-12	8.13e-18	-6.19	1.15	0	4.79	RF122_01884	hypothetical protein
AACTGGAATTACTTCCTTCCCTTTAATTCCA	0.929	9e-12	8.13e-18	-6.19	1.15	0	4.79	RF122_02135	chromosome partitioning ATPase
AATTAAAGGGAAGGAAGTAATTCCAGTTGAA	0.929	9e-12	8.13e-18	-6.19	1.15	0	4.79	RF122_02135	chromosome partitioning ATPase
AGGGTTTTCAGCGATATTTAATTTAATGACA	0.929	9e-12	8.13e-18	-6.19	1.15	0	4.79	RF122_02514	glycosyl transferase family protein
CACATCCATACATGAAATGGGTTGGTTCCAC	0.929	9e-12	8.13e-18	-6.19	1.15	0	4.79	RF122_01884	hypothetical protein
AAAGGGAAGGAAGTAATTCCAGTTGAACGTC	0.929	9e-12	8.13e-18	-6.19	1.15	0	4.79	RF122_02135	chromosome partitioning ATPase
AAGGGAAGGAAGTAATTCCAGTTGAACGTCA	0.929	9e-12	8.13e-18	-6.19	1.15	0	4.79	RF122_02135	chromosome partitioning ATPase
AACCAACCCATTTCATGTATGGATGTGGGCT	0.929	9e-12	8.13e-18	-6.19	1.15	0	4.79	RF122_01884	hypothetical protein
AAGGGTTTTCAGCGATATTTAATTTAATGAC	0.929	9e-12	8.13e-18	-6.19	1.15	0	4.79	RF122_02514	glycosyl transferase family protein
ATGACGTTCAACTGGAATTACTTCCTTCCCT	0.929	9e-12	8.13e-18	-6.19	1.15	0	4.79	RF122_02135	chromosome partitioning ATPase
ATTAAAGGGAAGGAAGTAATTCCAGTTGAAC	0.929	9e-12	8.13e-18	-6.19	1.15	0	4.79	RF122_02135	chromosome partitioning ATPase
AACAAAGCGTTTCTACGAAGGGTTTTCAGCA	0.0709	9e-12	8.13e-18	6.19	1.15	487.85	-1.41	RF122_02514	glycosyl transferase family protein
AATATTTAATTTAATGACAGTCGTTGGTATG	0.0709	9e-12	8.13e-18	6.19	1.15	487.85	-1.41	RF122_02514	glycosyl transferase family protein
GACTGTCATTAAATTAAATATTGCTGAAAAC	0.0709	9e-12	8.13e-18	6.19	1.15	487.85	-1.41	JKD6008_Human_239_8_02658	glycosyl transferase family protein
TTAAATATTGCTGAAAACCCTTCGTAGAAAC	0.0709	9e-12	8.13e-18	6.19	1.15	487.85	-1.41	JKD6008_Human_239_8_02658	glycosyl transferase family protein
TCATTAAATTAAATATTGCTGAAAACCCTTC	0.0709	9e-12	8.13e-18	6.19	1.15	487.85	-1.41	JKD6008_Human_239_8_02658	glycosyl transferase family protein
TACGAAGGGTTTTCAGCAATATTTAATTTAA	0.0709	9e-12	8.13e-18	6.19	1.15	487.85	-1.41	JKD6008_Human_239_8_02658	glycosyl transferase family protein
CGTTTCTACGAAGGGTTTTCAGCAATATTTA	0.0709	9e-12	8.13e-18	6.19	1.15	487.85	-1.41	JKD6008_Human_239_8_02658	glycosyl transferase family protein
CTGTCATTAAATTAAATATTGCTGAAAACCC	0.0709	9e-12	8.13e-18	6.19	1.15	487.85	-1.41	JKD6008_Human_239_8_02658	glycosyl transferase family protein
CTACGAAGGGTTTTCAGCAATATTTAATTTA	0.0709	9e-12	8.13e-18	6.19	1.15	487.85	-1.41	JKD6008_Human_239_8_02658	glycosyl transferase family protein
ATTGCTGAAAACCCTTCGTAGAAACGCTTTG	0.0709	9e-12	8.13e-18	6.19	1.15	487.85	-1.41	JKD6008_Human_239_8_02658	glycosyl transferase family protein
ATTAAATATTGCTGAAAACCCTTCGTAGAAA	0.0709	9e-12	8.13e-18	6.19	1.15	487.85	-1.41	JKD6008_Human_239_8_02658	glycosyl transferase family protein
ACGAAGGGTTTTCAGCAATATTTAATTTAAT	0.0709	9e-12	8.13e-18	6.19	1.15	487.85	-1.41	JKD6008_Human_239_8_02658	glycosyl transferase family protein
ACAAAGCGTTTCTACGAAGGGTTTTCAGCAA	0.0709	9e-12	8.13e-18	6.19	1.15	487.85	-1.41	JKD6008_Human_239_8_02658	glycosyl transferase family protein
AAAGCGTTTCTACGAAGGGTTTTCAGCAATA	0.0709	9e-12	8.13e-18	6.19	1.15	487.85	-1.41	JKD6008_Human_239_8_02658	glycosyl transferase family protein
CAGCAATATTTAATTTAATGACAGTCGTTGG	0.0709	9e-12	8.13e-18	6.19	1.15	487.85	-1.41	JKD6008_Human_239_8_02658	glycosyl transferase family protein
CAACGACTGTCATTAAATTAAATATTGCTGA	0.0709	9e-12	8.13e-18	6.19	1.15	487.85	-1.41	JKD6008_Human_239_8_02658	glycosyl transferase family protein
ATACCAACGACTGTCATTAAATTAAATATTG	0.0709	9e-12	8.13e-18	6.19	1.15	487.85	-1.41	JKD6008_Human_239_8_02658	glycosyl transferase family protein
AACGACTGTCATTAAATTAAATATTGCTGAA	0.0709	9e-12	8.13e-18	6.19	1.15	487.85	-1.41	JKD6008_Human_239_8_02658	glycosyl transferase family protein
AGGGTTTTCAGCAATATTTAATTTAATGACA	0.0709	9e-12	8.13e-18	6.19	1.15	487.85	-1.41	JKD6008_Human_239_8_02658	glycosyl transferase family protein
CATTAAATTAAATATTGCTGAAAACCCTTCG	0.0709	9e-12	8.13e-18	6.19	1.15	487.85	-1.41	JKD6008_Human_239_8_02658	glycosyl transferase family protein
ACGACTGTCATTAAATTAAATATTGCTGAAA	0.0709	9e-12	8.13e-18	6.19	1.15	487.85	-1.41	JKD6008_Human_239_8_02658	glycosyl transferase family protein
AATATTGCTGAAAACCCTTCGTAGAAACGCT	0.0709	9e-12	8.13e-18	6.19	1.15	487.85	-1.41	JKD6008_Human_239_8_02658	glycosyl transferase family protein
AAATATTGCTGAAAACCCTTCGTAGAAACGC	0.0709	9e-12	8.13e-18	6.19	1.15	487.85	-1.41	JKD6008_Human_239_8_02658	glycosyl transferase family protein
CGACTGTCATTAAATTAAATATTGCTGAAAA	0.0709	9e-12	8.13e-18	6.19	1.15	487.85	-1.41	JKD6008_Human_239_8_02658	glycosyl transferase family protein
TACCAACGACTGTCATTAAATTAAATATTGC	0.0709	9e-12	8.13e-18	6.19	1.15	487.85	-1.41	JKD6008_Human_239_8_02658	glycosyl transferase family protein
ACCAACGACTGTCATTAAATTAAATATTGCT	0.0709	9e-12	8.13e-18	6.19	1.15	487.85	-1.41	JKD6008_Human_239_8_02658	glycosyl transferase family protein
AAGGGTTTTCAGCAATATTTAATTTAATGAC	0.0709	9e-12	8.13e-18	6.19	1.15	487.85	-1.41	JKD6008_Human_239_8_02658	glycosyl transferase family protein
AAATTAAATATTGCTGAAAACCCTTCGTAGA	0.0709	9e-12	8.13e-18	6.19	1.15	487.85	-1.41	JKD6008_Human_239_8_02658	glycosyl transferase family protein
AATTAAATATTGCTGAAAACCCTTCGTAGAA	0.0709	9e-12	8.13e-18	6.19	1.15	487.85	-1.41	JKD6008_Human_239_8_02658	glycosyl transferase family protein
ACTGTCATTAAATTAAATATTGCTGAAAACC	0.0709	9e-12	8.13e-18	6.19	1.15	487.85	-1.41	JKD6008_Human_239_8_02658	glycosyl transferase family protein
AAGCGTTTCTACGAAGGGTTTTCAGCAATAT	0.0709	9e-12	8.13e-18	6.19	1.15	487.85	-1.41	JKD6008_Human_239_8_02658	glycosyl transferase family protein
CAATTAATAATATAAATCAAGCTGATACAAA	0.728	0.436	8.41e-18	-5.4	0.9	0	2.94	RF122_01660	cell-wall-anchored protein SasC
TGTATCAGCTTGATTTATATTATTAATTGCC	0.728	0.436	8.41e-18	-5.4	0.9	0	2.94	RF122_01660	cell-wall-anchored protein SasC
TTGTATCAGCTTGATTTATATTATTAATTGC	0.728	0.436	8.41e-18	-5.4	0.9	0	2.94	RF122_01660	cell-wall-anchored protein SasC
AACAATAATTTGTCATTGCTAGCTATACTAC	0.602	0.000973	8.59e-18	-3.07	0.42	0.05	0.76	ED133_Sheep_133_133_02491	rRNA methyltransferase FmrO
ACAATAATTTGTCATTGCTAGCTATACTACA	0.602	0.000973	8.59e-18	-3.07	0.42	0.05	0.76	ED133_Sheep_133_133_02491	rRNA methyltransferase FmrO
TAACAATAATTTGTCATTGCTAGCTATACTA	0.602	0.000973	8.59e-18	-3.07	0.42	0.05	0.76	ED133_Sheep_133_133_02491	rRNA methyltransferase FmrO
AATGACAAATTATTGTTAGTTGGTTCAGGTG	0.738	0.000559	8.66e-18	-3.61	0.51	0.03	1.6	RF122_02430	rRNA methyltransferase FmrO
TAGCAATGACAAATTATTGTTAGTTGGTTCA	0.738	0.000559	8.66e-18	-3.61	0.51	0.03	1.6	ED133_Sheep_133_133_02491	rRNA methyltransferase FmrO
AGCAATGACAAATTATTGTTAGTTGGTTCAG	0.738	0.000559	8.66e-18	-3.61	0.51	0.03	1.6	ED133_Sheep_133_133_02491	rRNA methyltransferase FmrO
CCTGAACCAACTAACAATAATTTGTCATTGC	0.738	0.000559	8.66e-18	-3.61	0.51	0.03	1.6	ED133_Sheep_133_133_02491	rRNA methyltransferase FmrO
ACCTGAACCAACTAACAATAATTTGTCATTG	0.738	0.000559	8.66e-18	-3.61	0.51	0.03	1.6	ED133_Sheep_133_133_02491	rRNA methyltransferase FmrO
AGCTTAAAATTGTTCCGGCTGTACCTACTTC	0.882	2.99e-07	9.47e-18	-4.79	0.81	0.01	3.21	RF122_00300	Glyoxalase/bleomycin resistance protein/dioxygenase
AAGCTTAAAATTGTTCCGGCTGTACCTACTT	0.882	2.99e-07	9.47e-18	-4.79	0.81	0.01	3.21	RF122_00300	Glyoxalase/bleomycin resistance protein/dioxygenase
CGAAGTAGGTACAGCCGGAACAATTTTAAGC	0.882	2.99e-07	9.47e-18	-4.79	0.81	0.01	3.21	RF122_00300	Glyoxalase/bleomycin resistance protein/dioxygenase
AAAAAGCTTAAAATTGTTCCGGCTGTACCTA	0.882	2.99e-07	9.47e-18	-4.79	0.81	0.01	3.21	RF122_00300	Glyoxalase/bleomycin resistance protein/dioxygenase
AAAGCTTAAAATTGTTCCGGCTGTACCTACT	0.882	2.99e-07	9.47e-18	-4.79	0.81	0.01	3.21	RF122_00300	Glyoxalase/bleomycin resistance protein/dioxygenase
AAAAGCTTAAAATTGTTCCGGCTGTACCTAC	0.882	2.99e-07	9.47e-18	-4.79	0.81	0.01	3.21	RF122_00300	Glyoxalase/bleomycin resistance protein/dioxygenase
TAACAATATTTGGCTGAATCGCATTAATTGC	0.703	0.0554	9.48e-18	-3.39	0.48	0.03	1.34	RF122_01660	cell-wall-anchored protein SasC
TTAATGCGATTCAGCCAAATATTGTTAAAAA	0.703	0.0554	9.48e-18	-3.39	0.48	0.03	1.34	RF122_01660	cell-wall-anchored protein SasC
ATTAATGCGATTCAGCCAAATATTGTTAAAA	0.703	0.0554	9.48e-18	-3.39	0.48	0.03	1.34	RF122_01660	cell-wall-anchored protein SasC
AACAATATTTGGCTGAATCGCATTAATTGCT	0.703	0.0554	9.48e-18	-3.39	0.48	0.03	1.34	RF122_01660	cell-wall-anchored protein SasC
CAATTAATGCGATTCAGCCAAATATTGTTAA	0.703	0.0554	9.48e-18	-3.39	0.48	0.03	1.34	RF122_01660	cell-wall-anchored protein SasC
AATGCGATTCAGCCAAATATTGTTAAAAAAC	0.703	0.0554	9.48e-18	-3.39	0.48	0.03	1.34	RF122_01660	cell-wall-anchored protein SasC
TAATGCGATTCAGCCAAATATTGTTAAAAAA	0.703	0.0554	9.48e-18	-3.39	0.48	0.03	1.34	RF122_01660	cell-wall-anchored protein SasC
AATTAATGCGATTCAGCCAAATATTGTTAAA	0.703	0.0554	9.48e-18	-3.39	0.48	0.03	1.34	RF122_01660	cell-wall-anchored protein SasC
ATGCGATTCAGCCAAATATTGTTAAAAAACC	0.703	0.0554	9.48e-18	-3.39	0.48	0.03	1.34	RF122_01660	cell-wall-anchored protein SasC
AGGTTTTTTAACAATATTTGGCTGAATCGCA	0.703	0.0554	9.48e-18	-3.39	0.48	0.03	1.34	RF122_01660	cell-wall-anchored protein SasC
CAGGTTTTTTAACAATATTTGGCTGAATCGC	0.703	0.0554	9.48e-18	-3.39	0.48	0.03	1.34	RF122_01660	cell-wall-anchored protein SasC
TGTACCTCCGTTTGTGCTTTTGAGAAAAACA	0.913	3.43e-25	1.05e-17	-3	0.4	0.05	1.71
ATGTACCTCCGTTTGTGCTTTTGAGAAAAAC	0.913	3.43e-25	1.05e-17	-3	0.4	0.05	1.71
TTGTTTTTCTCAAAAGCACAAACGGAGGTAC	0.913	3.43e-25	1.05e-17	-3	0.4	0.05	1.71
TAATAAAAAGCCCACAACCACAAAGGCTGTA	0.0493	9.94e-22	1.05e-17	6.2	1.09	492.75	-1.31
CTGAAAAACACATAATAAAAAGCCCACAACC	0.0493	9.94e-22	1.05e-17	6.2	1.09	492.75	-1.31
GAAAAACACATAATAAAAAGCCCACAACCAC	0.0493	9.94e-22	1.05e-17	6.2	1.09	492.75	-1.31
AAACACATAATAAAAAGCCCACAACCACAAA	0.0493	9.94e-22	1.05e-17	6.2	1.09	492.75	-1.31
TGAAAAACACATAATAAAAAGCCCACAACCA	0.0493	9.94e-22	1.05e-17	6.2	1.09	492.75	-1.31
ACACATAATAAAAAGCCCACAACCACAAAGG	0.0493	9.94e-22	1.05e-17	6.2	1.09	492.75	-1.31
ACAGCCTTTGTGGTTGTGGGCTTTTTATTAT	0.0493	9.94e-22	1.05e-17	6.2	1.09	492.75	-1.31
ACATAATAAAAAGCCCACAACCACAAAGGCT	0.0493	9.94e-22	1.05e-17	6.2	1.09	492.75	-1.31
AACACATAATAAAAAGCCCACAACCACAAAG	0.0493	9.94e-22	1.05e-17	6.2	1.09	492.75	-1.31
AAAAACACATAATAAAAAGCCCACAACCACA	0.0493	9.94e-22	1.05e-17	6.2	1.09	492.75	-1.31
AAAACACATAATAAAAAGCCCACAACCACAA	0.0493	9.94e-22	1.05e-17	6.2	1.09	492.75	-1.31
CACATAATAAAAAGCCCACAACCACAAAGGC	0.0493	9.94e-22	1.05e-17	6.2	1.09	492.75	-1.31
CATAATAAAAAGCCCACAACCACAAAGGCTG	0.0493	9.94e-22	1.05e-17	6.2	1.09	492.75	-1.31
AAAGATTGTGCAAAAGGCCTACAAATCTGTG	0.0517	1.16e-18	1.07e-17	3.69	0.54	40.04	-1.23
ATATGTGGAGTGGACAAAGCCCGCGACTAGC	0.924	1.83e-22	1.12e-17	-4.69	0.75	0.01	3.35	ED133_Sheep_133_133_00844	2-nitropropane dioxygenase
AAGCCCGCGACTAGCAACAACGCATCCCGCC	0.924	1.83e-22	1.12e-17	-4.69	0.75	0.01	3.35	ED133_Sheep_133_133_00844	2-nitropropane dioxygenase
TGTGGAGTGGACAAAGCCCGCGACTAGCAAC	0.924	1.83e-22	1.12e-17	-4.69	0.75	0.01	3.35	ED133_Sheep_133_133_00844	2-nitropropane dioxygenase
ACAAAGCCCGCGACTAGCAACAACGCATCCC	0.924	1.83e-22	1.12e-17	-4.69	0.75	0.01	3.35	ED133_Sheep_133_133_00844	2-nitropropane dioxygenase
CAAAGCCCGCGACTAGCAACAACGCATCCCG	0.924	1.83e-22	1.12e-17	-4.69	0.75	0.01	3.35	ED133_Sheep_133_133_00844	2-nitropropane dioxygenase
AGTGGACAAAGCCCGCGACTAGCAACAACGC	0.924	1.83e-22	1.12e-17	-4.69	0.75	0.01	3.35	ED133_Sheep_133_133_00844	2-nitropropane dioxygenase
TTGTTGCTAGTCGCGGGCTTTGTCCACTCCA	0.924	1.83e-22	1.12e-17	-4.69	0.75	0.01	3.35	ED133_Sheep_133_133_00844	2-nitropropane dioxygenase
GTTGTTGCTAGTCGCGGGCTTTGTCCACTCC	0.924	1.83e-22	1.12e-17	-4.69	0.75	0.01	3.35	ED133_Sheep_133_133_00844	2-nitropropane dioxygenase
TTGGCGGGATGCGTTGTTGCTAGTCGCGGGC	0.924	1.83e-22	1.12e-17	-4.69	0.75	0.01	3.35	ED133_Sheep_133_133_00844	2-nitropropane dioxygenase
GACAAAGCCCGCGACTAGCAACAACGCATCC	0.924	1.83e-22	1.12e-17	-4.69	0.75	0.01	3.35	ED133_Sheep_133_133_00844	2-nitropropane dioxygenase
CGTTGTTGCTAGTCGCGGGCTTTGTCCACTC	0.924	1.83e-22	1.12e-17	-4.69	0.75	0.01	3.35	ED133_Sheep_133_133_00844	2-nitropropane dioxygenase
TATGTGGAGTGGACAAAGCCCGCGACTAGCA	0.924	1.83e-22	1.12e-17	-4.69	0.75	0.01	3.35	ED133_Sheep_133_133_00844	2-nitropropane dioxygenase
TGCGTTGTTGCTAGTCGCGGGCTTTGTCCAC	0.924	1.83e-22	1.12e-17	-4.69	0.75	0.01	3.35	ED133_Sheep_133_133_00844	2-nitropropane dioxygenase
GATGCGTTGTTGCTAGTCGCGGGCTTTGTCC	0.924	1.83e-22	1.12e-17	-4.69	0.75	0.01	3.35	ED133_Sheep_133_133_00844	2-nitropropane dioxygenase
AAAGCCCGCGACTAGCAACAACGCATCCCGC	0.924	1.83e-22	1.12e-17	-4.69	0.75	0.01	3.35	ED133_Sheep_133_133_00844	2-nitropropane dioxygenase
AGCCCGCGACTAGCAACAACGCATCCCGCCA	0.924	1.83e-22	1.12e-17	-4.69	0.75	0.01	3.35	ED133_Sheep_133_133_00844	2-nitropropane dioxygenase
CCCGCGACTAGCAACAACGCATCCCGCCAAC	0.924	1.83e-22	1.12e-17	-4.69	0.75	0.01	3.35	ED133_Sheep_133_133_00844	2-nitropropane dioxygenase
ATGCGTTGTTGCTAGTCGCGGGCTTTGTCCA	0.924	1.83e-22	1.12e-17	-4.69	0.75	0.01	3.35	ED133_Sheep_133_133_00844	2-nitropropane dioxygenase
TGTTGCTAGTCGCGGGCTTTGTCCACTCCAC	0.924	1.83e-22	1.12e-17	-4.69	0.75	0.01	3.35	ED133_Sheep_133_133_00844	2-nitropropane dioxygenase
ATGTGGAGTGGACAAAGCCCGCGACTAGCAA	0.924	1.83e-22	1.12e-17	-4.69	0.75	0.01	3.35	ED133_Sheep_133_133_00844	2-nitropropane dioxygenase
TAGATATTGGCGCTCACAGTTTAACCCAAGA	0.0385	1.74e-16	1.19e-17	4.71	0.8	111.05	-1.21	ED133_Sheep_133_133_00327	bacteriophage tail tape measure protein
ACAAACAGTTAGAACTAAAGAAGATTTAACG	0.0385	1.74e-16	1.19e-17	4.71	0.8	111.05	-1.21	ED133_Sheep_133_133_00308	virulence-associated E family protein
ATTTATCAGAATGGTAGGTGGAACATTTGGC	0.0385	1.74e-16	1.19e-17	4.71	0.8	111.05	-1.21	ED133_Sheep_133_133_00309	VRR-NUC domain protein
ATGATGAGAATAGGCAAACTTGTTATTTTCA	0.0385	1.74e-16	1.19e-17	4.71	0.8	111.05	-1.21	ED133_Sheep_133_133_00308	virulence-associated E family protein
TACGATAGAAGAAGCTATAGAAACTTTTATA	0.0385	1.74e-16	1.19e-17	4.71	0.8	111.05	-1.21	ED133_Sheep_133_133_00308	virulence-associated E family protein
ATATTGGCGCTCACAGTTTAACCCAAGAGGC	0.0385	1.74e-16	1.19e-17	4.71	0.8	111.05	-1.21	ED133_Sheep_133_133_00327	bacteriophage tail tape measure protein
AGTCGTCTTTTTATTTTGGATAAAAGGAGAC	0.0385	1.74e-16	1.19e-17	4.71	0.8	111.05	-1.21
AGATGAGTATGAAGCTATTGGACGTAAAGTC	0.0385	1.74e-16	1.19e-17	4.71	0.8	111.05	-1.21	HO50960412_01413	virulence-associated E family protein
ATATATTCAACACATAAGCATAGAGAGATAA	0.0385	1.74e-16	1.19e-17	4.71	0.8	111.05	-1.21	HO50960412_01413	virulence-associated E family protein
CTAATATGTCGGTCATATCTTGAGCAGCATA	0.0385	1.74e-16	1.19e-17	4.71	0.8	111.05	-1.21	HO50960412_01413	virulence-associated E family protein
AGTTAGGACGACATTTACTGCTGAAGAAGGA	0.0385	1.74e-16	1.19e-17	4.71	0.8	111.05	-1.21	HO50960412_01426	bacterophage DNA-directed DNA polymerase
AAATGAACTAGCAGTAAGTGATTTTTCTGCA	0.0385	1.74e-16	1.19e-17	4.71	0.8	111.05	-1.21	HO50960412_01426	bacterophage DNA-directed DNA polymerase
CATGAGTTAAGTGAGTTATATTTCAGTCTTC	0.0385	1.74e-16	1.19e-17	4.71	0.8	111.05	-1.21	HO50960412_01428	hypothetical protein
ACTTTTGTATCAGTTATCATTCTTCGCGAAC	0.0385	1.74e-16	1.19e-17	4.71	0.8	111.05	-1.21	08BA02176_Human_398_398_00321	hypothetical protein
AAGTAACGCTAACTCTCATTCGTTTTGCTGC	0.0385	1.74e-16	1.19e-17	4.71	0.8	111.05	-1.21	1086843_unknown_2676_130_01486	bacteriophage tail tape measure protein
AAATTATCTCAGGTGCCATTAAAGTCATCTA	0.0385	1.74e-16	1.19e-17	4.71	0.8	111.05	-1.21	1086843_unknown_2676_130_01486	bacteriophage tail tape measure protein
CAGGGTTATCCTTTTAGCAGACCTCACCACG	0.0385	1.74e-16	1.19e-17	4.71	0.8	111.05	-1.21	1086843_unknown_2676_130_01486	bacteriophage tail tape measure protein
CATTCTGATAAATTCATCAACTTGCTCTTTA	0.0385	1.74e-16	1.19e-17	4.71	0.8	111.05	-1.21	1086843_unknown_2676_130_01503	VRR-NUC domain protein
CCTGGACGAACTTGTTTGCTGCCTGTAAAAG	0.0385	1.74e-16	1.19e-17	4.71	0.8	111.05	-1.21	1086843_unknown_2676_130_01486	bacteriophage tail tape measure protein
ACTAAAGTGTACTCTACTATTGCAGGTAAAG	0.0385	1.74e-16	1.19e-17	4.71	0.8	111.05	-1.21	1086843_unknown_2676_130_01486	bacteriophage tail tape measure protein
TAAATACATCTAAACGCCATTGTTCTTTTGC	0.0385	1.74e-16	1.19e-17	4.71	0.8	111.05	-1.21	1086843_unknown_2676_130_01522	bacterophage DNA-directed DNA polymerase
CATTAAAGTCATCTATGGGCATTTATCTAAG	0.0385	1.74e-16	1.19e-17	4.71	0.8	111.05	-1.21	1086843_unknown_2676_130_01486	bacteriophage tail tape measure protein
ATACCGTGGTGAGGTCTGCTAAAAGGATAAC	0.0385	1.74e-16	1.19e-17	4.71	0.8	111.05	-1.21	1086843_unknown_2676_130_01486	bacteriophage tail tape measure protein
CATTTCTCAGATAGCACCACCGTATCATAAC	0.0385	1.74e-16	1.19e-17	4.71	0.8	111.05	-1.21	1086843_unknown_2676_130_01492	phage protein
AAGACCCAATACCATGGTTGAAAAAGAATAA	0.0385	1.74e-16	1.19e-17	4.71	0.8	111.05	-1.21	1086843_unknown_2676_130_01486	bacteriophage tail tape measure protein
TCTACTATTGCAGGTAAAGCGACAGGAAGTC	0.0385	1.74e-16	1.19e-17	4.71	0.8	111.05	-1.21	1086843_unknown_2676_130_01486	bacteriophage tail tape measure protein
TATGAAAATAACAAGTTTGCCTATTCTCATC	0.0385	1.74e-16	1.19e-17	4.71	0.8	111.05	-1.21	1086843_unknown_2676_130_01505	virulence-associated E family protein
CAATCCGGCAAAAGGATTACTTCAATATATC	0.0385	1.74e-16	1.19e-17	4.71	0.8	111.05	-1.21	1086843_unknown_2676_130_01486	bacteriophage tail tape measure protein
AACAGTTAGAACTAAAGAAGATTTAACGGAG	0.0385	1.74e-16	1.19e-17	4.71	0.8	111.05	-1.21	1086843_unknown_2676_130_01505	virulence-associated E family protein
CGAGCAGCAAAACGAATGAGAGTTAGCGTTA	0.0385	1.74e-16	1.19e-17	4.71	0.8	111.05	-1.21	1086843_unknown_2676_130_01486	bacteriophage tail tape measure protein
CTACTAAACTTTTCTTAAGTTTATGATACGC	0.0385	1.74e-16	1.19e-17	4.71	0.8	111.05	-1.21	1086843_unknown_2676_130_01486	bacteriophage tail tape measure protein
TATAGATGTGAACTATCCTTACGGTACTAAA	0.0385	1.74e-16	1.19e-17	4.71	0.8	111.05	-1.21	1086843_unknown_2676_130_01486	bacteriophage tail tape measure protein
TGTTAAAGAATGCTAATAACTGATCGTATCC	0.0385	1.74e-16	1.19e-17	4.71	0.8	111.05	-1.21	1086843_unknown_2676_130_01486	bacteriophage tail tape measure protein
AGAAAAATCACTTACTGCTAGTTCATTTCCT	0.0385	1.74e-16	1.19e-17	4.71	0.8	111.05	-1.21	1086843_unknown_2676_130_01522	bacterophage DNA-directed DNA polymerase
CTAAACATTTTAATAAGCCGATGCCACCTGA	0.0385	1.74e-16	1.19e-17	4.71	0.8	111.05	-1.21	1086843_unknown_2676_130_01522	bacterophage DNA-directed DNA polymerase
AGTACACTTTAGTACCGTAAGGATAGTTCAC	0.0385	1.74e-16	1.19e-17	4.71	0.8	111.05	-1.21	1086843_unknown_2676_130_01486	bacteriophage tail tape measure protein
ATACGGTGGTGCTATCTGAGAAATGAGTGTA	0.0385	1.74e-16	1.19e-17	4.71	0.8	111.05	-1.21	1086843_unknown_2676_130_01492	phage protein
TTTAAGGCGCCTACACCGCCTTGATAGCCAC	0.0385	1.74e-16	1.19e-17	4.71	0.8	111.05	-1.21	1086843_unknown_2676_130_01522	bacterophage DNA-directed DNA polymerase
TATTGCAGGTAAAGCGACAGGAAGTCATGGA	0.0385	1.74e-16	1.19e-17	4.71	0.8	111.05	-1.21	1086843_unknown_2676_130_01486	bacteriophage tail tape measure protein
TCATTTCCTTCTTCAGCAGTAAATGTCGTCC	0.0385	1.74e-16	1.19e-17	4.71	0.8	111.05	-1.21	1086843_unknown_2676_130_01522	bacterophage DNA-directed DNA polymerase
GAAGCATCGGCTTCACAAATGTTTAATGTCC	0.0385	1.74e-16	1.19e-17	4.71	0.8	111.05	-1.21	1086843_unknown_2676_130_01522	bacterophage DNA-directed DNA polymerase
ATCCATGACTTCCTGTCGCTTTACCTGCAAT	0.0385	1.74e-16	1.19e-17	4.71	0.8	111.05	-1.21	1086843_unknown_2676_130_01486	bacteriophage tail tape measure protein
TCTCGAATACAATAATCAATAAATTGTTGCC	0.0385	1.74e-16	1.19e-17	4.71	0.8	111.05	-1.21	1086843_unknown_2676_130_01522	bacterophage DNA-directed DNA polymerase
AACTACTTTTGTATCAGTTATCATTCTTCGC	0.0385	1.74e-16	1.19e-17	4.71	0.8	111.05	-1.21	1086843_unknown_2676_130_01524	hypothetical protein
ACTGATACAAAAGTAGTTCGGGACAAGTTAG	0.0385	1.74e-16	1.19e-17	4.71	0.8	111.05	-1.21	1086843_unknown_2676_130_01524	hypothetical protein
AGTTTATTTTCATAAAGTTCATCACTTTTTC	0.0385	1.74e-16	1.19e-17	4.71	0.8	111.05	-1.21	1086843_unknown_2676_130_01486	bacteriophage tail tape measure protein
CAATAGTAGAGTACACTTTAGTACCGTAAGG	0.0385	1.74e-16	1.19e-17	4.71	0.8	111.05	-1.21	1086843_unknown_2676_130_01486	bacteriophage tail tape measure protein
TGCCTGTAAAAGCCAACTTAGATAAATGCCC	0.0385	1.74e-16	1.19e-17	4.71	0.8	111.05	-1.21	1086843_unknown_2676_130_01486	bacteriophage tail tape measure protein
AATATATACAATATGCAAAATCATAAAACAT	0.0385	1.74e-16	1.19e-17	4.71	0.8	111.05	-1.21	1086843_unknown_2676_130_01505	virulence-associated E family protein
TTTGCGGGATATATTGAAGTAATCCTTTTGC	0.0385	1.74e-16	1.19e-17	4.71	0.8	111.05	-1.21	1086843_unknown_2676_130_01486	bacteriophage tail tape measure protein
AGAAACTTTTATACCTGACTTATACGAAAAA	0.0385	1.74e-16	1.19e-17	4.71	0.8	111.05	-1.21	1086843_unknown_2676_130_01505	virulence-associated E family protein
AAATCACTTACTGCTAGTTCATTTCCTTCTT	0.0385	1.74e-16	1.19e-17	4.71	0.8	111.05	-1.21	1086843_unknown_2676_130_01522	bacterophage DNA-directed DNA polymerase
CTATGGGCATTTATCTAAGTTGGCTTTTACA	0.0385	1.74e-16	1.19e-17	4.71	0.8	111.05	-1.21	1086843_unknown_2676_130_01486	bacteriophage tail tape measure protein
AAGTTGATGAATTTATCAGAATGGTAGGTGG	0.0385	1.74e-16	1.19e-17	4.71	0.8	111.05	-1.21	1086843_unknown_2676_130_01503	VRR-NUC domain protein
TATGTGTTGAATATATACAATATGCAAAATC	0.0385	1.74e-16	1.19e-17	4.71	0.8	111.05	-1.21	1086843_unknown_2676_130_01505	virulence-associated E family protein
ATAATGCCTAAACGTTTGCGGGATATATTGA	0.0385	1.74e-16	1.19e-17	4.71	0.8	111.05	-1.21	1086843_unknown_2676_130_01486	bacteriophage tail tape measure protein
AAGGCGGTGTAGGCGCCTTAAAAGCGATGGG	0.0385	1.74e-16	1.19e-17	4.71	0.8	111.05	-1.21	1086843_unknown_2676_130_01522	bacterophage DNA-directed DNA polymerase
ATAAAGTTCATCACTTTTTCAACCAAAGCAC	0.0385	1.74e-16	1.19e-17	4.71	0.8	111.05	-1.21	1086843_unknown_2676_130_01486	bacteriophage tail tape measure protein
AGGACCACTTGGAGACCAACCGCCTCTTGGG	0.0385	1.74e-16	1.19e-17	4.71	0.8	111.05	-1.21	1086843_unknown_2676_130_01486	bacteriophage tail tape measure protein
CAGGTGGCATCGGCTTATTAAAATGTTTAGC	0.0385	1.74e-16	1.19e-17	4.71	0.8	111.05	-1.21	1086843_unknown_2676_130_01522	bacterophage DNA-directed DNA polymerase
ATATCTTCTAGGACCACTTGGAGACCAACCG	0.0385	1.74e-16	1.19e-17	4.71	0.8	111.05	-1.21	1086843_unknown_2676_130_01486	bacteriophage tail tape measure protein
TATATGAAAATAACAAGTTTGCCTATTCTCA	0.0385	1.74e-16	1.19e-17	4.71	0.8	111.05	-1.21	1086843_unknown_2676_130_01505	virulence-associated E family protein
CCAGCAAGACAAGGTGCAGGTGCGGGTTCTA	0.0385	1.74e-16	1.19e-17	4.71	0.8	111.05	-1.21	1086843_unknown_2676_130_01486	bacteriophage tail tape measure protein
CAAACAGTTAGAACTAAAGAAGATTTAACGG	0.0385	1.74e-16	1.19e-17	4.71	0.8	111.05	-1.21	1086843_unknown_2676_130_01505	virulence-associated E family protein
CTAAACTTTTCTTAAGTTTATGATACGCGCC	0.0385	1.74e-16	1.19e-17	4.71	0.8	111.05	-1.21	1086843_unknown_2676_130_01486	bacteriophage tail tape measure protein
GATTGGTGTTATATGAAAATAACAAGTTTGC	0.0385	1.74e-16	1.19e-17	4.71	0.8	111.05	-1.21	1086843_unknown_2676_130_01505	virulence-associated E family protein
ATGTTCCACCTACCATTCTGATAAATTCATC	0.0385	1.74e-16	1.19e-17	4.71	0.8	111.05	-1.21	1086843_unknown_2676_130_01503	VRR-NUC domain protein
ATACCACTTACAGGATCTGTATTATGATGAG	0.0385	1.74e-16	1.19e-17	4.71	0.8	111.05	-1.21	1086843_unknown_2676_130_01505	virulence-associated E family protein
TATAAGACCTTGTAGTTCACTTTCTTTTAAC	0.0385	1.74e-16	1.19e-17	4.71	0.8	111.05	-1.21	1086843_unknown_2676_130_01522	bacterophage DNA-directed DNA polymerase
CGGTGGTGCTATCTGAGAAATGAGTGTAGAA	0.0385	1.74e-16	1.19e-17	4.71	0.8	111.05	-1.21	1086843_unknown_2676_130_01492	phage protein
ACAGATCCTGTAAGTGGTATGCTTGTGAACA	0.0385	1.74e-16	1.19e-17	4.71	0.8	111.05	-1.21	1086843_unknown_2676_130_01505	virulence-associated E family protein
CATCTATACCGTGGTGAGGTCTGCTAAAAGG	0.0385	1.74e-16	1.19e-17	4.71	0.8	111.05	-1.21	1086843_unknown_2676_130_01486	bacteriophage tail tape measure protein
CCTTTAATTTCTACACTCATTTCTCAGATAG	0.0385	1.74e-16	1.19e-17	4.71	0.8	111.05	-1.21	1086843_unknown_2676_130_01492	phage protein
CTGCAATAGTAGAGTACACTTTAGTACCGTA	0.0385	1.74e-16	1.19e-17	4.71	0.8	111.05	-1.21	1086843_unknown_2676_130_01486	bacteriophage tail tape measure protein
ATTATGAGATGCAATGGAATGGTGTTCCTAA	0.0385	1.74e-16	1.19e-17	4.71	0.8	111.05	-1.21	1086843_unknown_2676_130_01486	bacteriophage tail tape measure protein
ACTTTAATGGCACCTGAGATAATTTGCATCA	0.0385	1.74e-16	1.19e-17	4.71	0.8	111.05	-1.21	1086843_unknown_2676_130_01486	bacteriophage tail tape measure protein
CCATAGATGACTTTAATGGCACCTGAGATAA	0.0385	1.74e-16	1.19e-17	4.71	0.8	111.05	-1.21	1086843_unknown_2676_130_01486	bacteriophage tail tape measure protein
GAAATGAACTAGCAGTAAGTGATTTTTCTGC	0.0385	1.74e-16	1.19e-17	4.71	0.8	111.05	-1.21	1086843_unknown_2676_130_01522	bacterophage DNA-directed DNA polymerase
ACCACATTTACATTATGAGATGCAATGGAAT	0.0385	1.74e-16	1.19e-17	4.71	0.8	111.05	-1.21	1086843_unknown_2676_130_01486	bacteriophage tail tape measure protein
AACTGATACAAAAGTAGTTCGGGACAAGTTA	0.0385	1.74e-16	1.19e-17	4.71	0.8	111.05	-1.21	1086843_unknown_2676_130_01524	hypothetical protein
CATATTATGACCGATAATACAATAGATCAAA	0.0385	1.74e-16	1.19e-17	4.71	0.8	111.05	-1.21	1086843_unknown_2676_130_01502	hypothetical protein
AAATACATCTAAACGCCATTGTTCTTTTGCA	0.0385	1.74e-16	1.19e-17	4.71	0.8	111.05	-1.21	1086843_unknown_2676_130_01522	bacterophage DNA-directed DNA polymerase
ACTAAAGAAGATTTAACGGAGTACAATAAAA	0.0385	1.74e-16	1.19e-17	4.71	0.8	111.05	-1.21	1086843_unknown_2676_130_01505	virulence-associated E family protein
ACAAGGTCTTATAGATAATTGGCGAAAGGCT	0.0385	1.74e-16	1.19e-17	4.71	0.8	111.05	-1.21	1086843_unknown_2676_130_01522	bacterophage DNA-directed DNA polymerase
AATGGTGTTCCTAAAGACCCAATACCATGGT	0.0385	1.74e-16	1.19e-17	4.71	0.8	111.05	-1.21	1086843_unknown_2676_130_01486	bacteriophage tail tape measure protein
ATCCAGGTGCTTTGGTTGAAAAAGTGATGAA	0.0385	1.74e-16	1.19e-17	4.71	0.8	111.05	-1.21	1086843_unknown_2676_130_01486	bacteriophage tail tape measure protein
AGCAGATGCAGCTTTATTTACTCCTGACTTG	0.0385	1.74e-16	1.19e-17	4.71	0.8	111.05	-1.21	1086843_unknown_2676_130_01486	bacteriophage tail tape measure protein
AGTTCGTCCAGGTTCGTTTCTGGGTTTATCA	0.0385	1.74e-16	1.19e-17	4.71	0.8	111.05	-1.21	1086843_unknown_2676_130_01486	bacteriophage tail tape measure protein
ACTAGAACCCGCACCTGCACCTTGTCTTGCT	0.0385	1.74e-16	1.19e-17	4.71	0.8	111.05	-1.21	1086843_unknown_2676_130_01486	bacteriophage tail tape measure protein
ACTGCTAGTTCATTTCCTTCTTCAGCAGTAA	0.0385	1.74e-16	1.19e-17	4.71	0.8	111.05	-1.21	1086843_unknown_2676_130_01522	bacterophage DNA-directed DNA polymerase
AGTTGGCTTTTACAGGCAGCAAACAAGTTCG	0.0385	1.74e-16	1.19e-17	4.71	0.8	111.05	-1.21	1086843_unknown_2676_130_01486	bacteriophage tail tape measure protein
ATGCTTATGTGTTGAATATATACAATATGCA	0.0385	1.74e-16	1.19e-17	4.71	0.8	111.05	-1.21	1086843_unknown_2676_130_01505	virulence-associated E family protein
TCTCCAACATCATCTACAACGCCTTTAATGC	0.0385	1.74e-16	1.19e-17	4.71	0.8	111.05	-1.21	1086843_unknown_2676_130_01486	bacteriophage tail tape measure protein
AAGTCATCTATGGGCATTTATCTAAGTTGGC	0.0385	1.74e-16	1.19e-17	4.71	0.8	111.05	-1.21	1086843_unknown_2676_130_01486	bacteriophage tail tape measure protein
ATACAAAAGTAGTTCGGGACAAGTTAGTAGA	0.0385	1.74e-16	1.19e-17	4.71	0.8	111.05	-1.21	1086843_unknown_2676_130_01524	hypothetical protein
CGCTTTACCTGCAATAGTAGAGTACACTTTA	0.0385	1.74e-16	1.19e-17	4.71	0.8	111.05	-1.21	1086843_unknown_2676_130_01486	bacteriophage tail tape measure protein
CGACTTTACGTCCAATAGCTTCATACTCATC	0.0385	1.74e-16	1.19e-17	4.71	0.8	111.05	-1.21	1086843_unknown_2676_130_01505	virulence-associated E family protein
ACGGTGGTGCTATCTGAGAAATGAGTGTAGA	0.0385	1.74e-16	1.19e-17	4.71	0.8	111.05	-1.21	1086843_unknown_2676_130_01492	phage protein
TTGTCCCGAACTACTTTTGTATCAGTTATCA	0.0385	1.74e-16	1.19e-17	4.71	0.8	111.05	-1.21	1086843_unknown_2676_130_01524	hypothetical protein
CCACCGCCAAAGTTTATTTTCATAAAGTTCA	0.0385	1.74e-16	1.19e-17	4.71	0.8	111.05	-1.21	1086843_unknown_2676_130_01486	bacteriophage tail tape measure protein
AGCATTCTTTAACAATAGATATTGGCGCTCA	0.0385	1.74e-16	1.19e-17	4.71	0.8	111.05	-1.21	1086843_unknown_2676_130_01486	bacteriophage tail tape measure protein
GAAACGAACCTGGACGAACTTGTTTGCTGCC	0.0385	1.74e-16	1.19e-17	4.71	0.8	111.05	-1.21	1086843_unknown_2676_130_01486	bacteriophage tail tape measure protein
CAATATATCCCGCAAACGTTTAGGCATTATG	0.0385	1.74e-16	1.19e-17	4.71	0.8	111.05	-1.21	1086843_unknown_2676_130_01486	bacteriophage tail tape measure protein
AAATGCCCATAGATGACTTTAATGGCACCTG	0.0385	1.74e-16	1.19e-17	4.71	0.8	111.05	-1.21	1086843_unknown_2676_130_01486	bacteriophage tail tape measure protein
AGCCGATGCCACCTGAAGAATGGATTTGCAC	0.0385	1.74e-16	1.19e-17	4.71	0.8	111.05	-1.21	1086843_unknown_2676_130_01522	bacterophage DNA-directed DNA polymerase
ACATGGGGTTAAAAGAAAGTGAACTACAAGG	0.0385	1.74e-16	1.19e-17	4.71	0.8	111.05	-1.21	1086843_unknown_2676_130_01522	bacterophage DNA-directed DNA polymerase
TTCGCCAATTATCTATAAGACCTTGTAGTTC	0.0385	1.74e-16	1.19e-17	4.71	0.8	111.05	-1.21	1086843_unknown_2676_130_01522	bacterophage DNA-directed DNA polymerase
TACACCGCCTTGATAGCCACAAGCCAGTTCC	0.0385	1.74e-16	1.19e-17	4.71	0.8	111.05	-1.21	1086843_unknown_2676_130_01522	bacterophage DNA-directed DNA polymerase
ACCTTTAGCTGCATCTTCAGCTTTTTCTAAT	0.0385	1.74e-16	1.19e-17	4.71	0.8	111.05	-1.21	1086843_unknown_2676_130_01486	bacteriophage tail tape measure protein
CATTCTTTAACAATAGATATTGGCGCTCACA	0.0385	1.74e-16	1.19e-17	4.71	0.8	111.05	-1.21	1086843_unknown_2676_130_01486	bacteriophage tail tape measure protein
AGAACTAAAGAAGATTTAACGGAGTACAATA	0.0385	1.74e-16	1.19e-17	4.71	0.8	111.05	-1.21	1086843_unknown_2676_130_01505	virulence-associated E family protein
CTTATCAACCACATAGGCTGATGTATTGGCC	0.0385	1.74e-16	1.19e-17	4.71	0.8	111.05	-1.21	1086843_unknown_2676_130_01505	virulence-associated E family protein
AAAAGGATTACTTCAATATATCCCGCAAACG	0.0385	1.74e-16	1.19e-17	4.71	0.8	111.05	-1.21	1086843_unknown_2676_130_01486	bacteriophage tail tape measure protein
CAGATGCAGCTTTATTTACTCCTGACTTGCC	0.0385	1.74e-16	1.19e-17	4.71	0.8	111.05	-1.21	1086843_unknown_2676_130_01486	bacteriophage tail tape measure protein
CAATGGAATGGTGTTCCTAAAGACCCAATAC	0.0385	1.74e-16	1.19e-17	4.71	0.8	111.05	-1.21	1086843_unknown_2676_130_01486	bacteriophage tail tape measure protein
AATAGGCAAACTTGTTATTTTCATATAACAC	0.0385	1.74e-16	1.19e-17	4.71	0.8	111.05	-1.21	1086843_unknown_2676_130_01505	virulence-associated E family protein
ACCATGGTTGAAAAAGAATAACGGCAAAGGT	0.0385	1.74e-16	1.19e-17	4.71	0.8	111.05	-1.21	1086843_unknown_2676_130_01486	bacteriophage tail tape measure protein
CTATACCGTGGTGAGGTCTGCTAAAAGGATA	0.0385	1.74e-16	1.19e-17	4.71	0.8	111.05	-1.21	1086843_unknown_2676_130_01486	bacteriophage tail tape measure protein
TCACCACGGTATAGATGTGAACTATCCTTAC	0.0385	1.74e-16	1.19e-17	4.71	0.8	111.05	-1.21	1086843_unknown_2676_130_01486	bacteriophage tail tape measure protein
CTGCATCTTCAGCTTTTTCTAATGCGTCACC	0.0385	1.74e-16	1.19e-17	4.71	0.8	111.05	-1.21	1086843_unknown_2676_130_01486	bacteriophage tail tape measure protein
ACATTTACTGCTGAAGAAGGAAATGAACTAG	0.0385	1.74e-16	1.19e-17	4.71	0.8	111.05	-1.21	1086843_unknown_2676_130_01522	bacterophage DNA-directed DNA polymerase
ATGGAATAAAGAGCAAGTTGATGAATTTATC	0.0385	1.74e-16	1.19e-17	4.71	0.8	111.05	-1.21	1086843_unknown_2676_130_01503	VRR-NUC domain protein
AACACCATTCCATTGCATCTCATAATGTAAA	0.0385	1.74e-16	1.19e-17	4.71	0.8	111.05	-1.21	1086843_unknown_2676_130_01486	bacteriophage tail tape measure protein
AATCATACGACTATTATTCATCATATTATGA	0.0385	1.74e-16	1.19e-17	4.71	0.8	111.05	-1.21	1086843_unknown_2676_130_01502	hypothetical protein
AAAAATCACTTACTGCTAGTTCATTTCCTTC	0.0385	1.74e-16	1.19e-17	4.71	0.8	111.05	-1.21	1086843_unknown_2676_130_01522	bacterophage DNA-directed DNA polymerase
GCATATCTTCTAGGACCACTTGGAGACCAAC	0.0385	1.74e-16	1.19e-17	4.71	0.8	111.05	-1.21	1086843_unknown_2676_130_01486	bacteriophage tail tape measure protein
AATCCATTCTTCAGGTGGCATCGGCTTATTA	0.0385	1.74e-16	1.19e-17	4.71	0.8	111.05	-1.21	1086843_unknown_2676_130_01522	bacterophage DNA-directed DNA polymerase
AACCCAAGAGGCGGTTGGTCTCCAAGTGGTC	0.0385	1.74e-16	1.19e-17	4.71	0.8	111.05	-1.21	1086843_unknown_2676_130_01486	bacteriophage tail tape measure protein
ATGCTGCTCAAGATATGACCGACATATTAGC	0.0385	1.74e-16	1.19e-17	4.71	0.8	111.05	-1.21	1086843_unknown_2676_130_01505	virulence-associated E family protein
CATTCCATTGCATCTCATAATGTAAATGTGG	0.0385	1.74e-16	1.19e-17	4.71	0.8	111.05	-1.21	1086843_unknown_2676_130_01486	bacteriophage tail tape measure protein
CTGATAAACCCAGAAACGAACCTGGACGAAC	0.0385	1.74e-16	1.19e-17	4.71	0.8	111.05	-1.21	1086843_unknown_2676_130_01486	bacteriophage tail tape measure protein
CGATCAGTTATTAGCATTCTTTAACAATAGA	0.0385	1.74e-16	1.19e-17	4.71	0.8	111.05	-1.21	1086843_unknown_2676_130_01486	bacteriophage tail tape measure protein
CTTTTTCAACCAAAGCACCTGGATTTTCTAA	0.0385	1.74e-16	1.19e-17	4.71	0.8	111.05	-1.21	1086843_unknown_2676_130_01486	bacteriophage tail tape measure protein
TTGCGGGATATATTGAAGTAATCCTTTTGCC	0.0385	1.74e-16	1.19e-17	4.71	0.8	111.05	-1.21	1086843_unknown_2676_130_01486	bacteriophage tail tape measure protein
AACTGTGAGCGCCAATATCTATTGTTAAAGA	0.0385	1.74e-16	1.19e-17	4.71	0.8	111.05	-1.21	1086843_unknown_2676_130_01486	bacteriophage tail tape measure protein
CTTTTCTTAAGTTTATGATACGCGCCTTTCG	0.0385	1.74e-16	1.19e-17	4.71	0.8	111.05	-1.21	1086843_unknown_2676_130_01486	bacteriophage tail tape measure protein
AATGAGAGTTAGCGTTACTTCAGGTGATGTA	0.0385	1.74e-16	1.19e-17	4.71	0.8	111.05	-1.21	1086843_unknown_2676_130_01486	bacteriophage tail tape measure protein
AAGAGCAAGTTGATGAATTTATCAGAATGGT	0.0385	1.74e-16	1.19e-17	4.71	0.8	111.05	-1.21	1086843_unknown_2676_130_01503	VRR-NUC domain protein
TTTTCATAAAGTTCATCACTTTTTCAACCAA	0.0385	1.74e-16	1.19e-17	4.71	0.8	111.05	-1.21	1086843_unknown_2676_130_01486	bacteriophage tail tape measure protein
ACTCTTTGATCTATTGTATTATCGGTCATAA	0.0385	1.74e-16	1.19e-17	4.71	0.8	111.05	-1.21	1086843_unknown_2676_130_01502	hypothetical protein
CGACTATTATTCATCATATTATGACCGATAA	0.0385	1.74e-16	1.19e-17	4.71	0.8	111.05	-1.21	1086843_unknown_2676_130_01502	hypothetical protein
AACTATCCTTACGGTACTAAAGTGTACTCTA	0.0385	1.74e-16	1.19e-17	4.71	0.8	111.05	-1.21	1086843_unknown_2676_130_01486	bacteriophage tail tape measure protein
AATGTTTAATGTCCCGGTAGAAAGCATCACT	0.0385	1.74e-16	1.19e-17	4.71	0.8	111.05	-1.21	1086843_unknown_2676_130_01522	bacterophage DNA-directed DNA polymerase
AACATTTTAATAAGCCGATGCCACCTGAAGA	0.0385	1.74e-16	1.19e-17	4.71	0.8	111.05	-1.21	1086843_unknown_2676_130_01522	bacterophage DNA-directed DNA polymerase
AGTACCGTAAGGATAGTTCACATCTATACCG	0.0385	1.74e-16	1.19e-17	4.71	0.8	111.05	-1.21	1086843_unknown_2676_130_01486	bacteriophage tail tape measure protein
TCTTTTTATTTTGGATAAAAGGAGACAGAAA	0.0385	1.74e-16	1.19e-17	4.71	0.8	111.05	-1.21
AGATAAATGCCCATAGATGACTTTAATGGCA	0.0385	1.74e-16	1.19e-17	4.71	0.8	111.05	-1.21	1086843_unknown_2676_130_01486	bacteriophage tail tape measure protein
ATTTAGGTTATGATACGGTGGTGCTATCTGA	0.0385	1.74e-16	1.19e-17	4.71	0.8	111.05	-1.21	1086843_unknown_2676_130_01493	phage head-tail joining protein
AAAGCTGAAGATGCAGCTAAAGGTATCTGGG	0.0385	1.74e-16	1.19e-17	4.71	0.8	111.05	-1.21	1086843_unknown_2676_130_01486	bacteriophage tail tape measure protein
AAAATCACTTACTGCTAGTTCATTTCCTTCT	0.0385	1.74e-16	1.19e-17	4.71	0.8	111.05	-1.21	1086843_unknown_2676_130_01522	bacterophage DNA-directed DNA polymerase
CGAACCTGGACGAACTTGTTTGCTGCCTGTA	0.0385	1.74e-16	1.19e-17	4.71	0.8	111.05	-1.21	1086843_unknown_2676_130_01486	bacteriophage tail tape measure protein
AGGTTATGATACGGTGGTGCTATCTGAGAAA	0.0385	1.74e-16	1.19e-17	4.71	0.8	111.05	-1.21	1086843_unknown_2676_130_01493	phage head-tail joining protein
TTCAACCATGGTATTGGGTCTTTAGGAACAC	0.0385	1.74e-16	1.19e-17	4.71	0.8	111.05	-1.21	1086843_unknown_2676_130_01486	bacteriophage tail tape measure protein
ACAGGATCTGTATTATGATGAGAATAGGCAA	0.0385	1.74e-16	1.19e-17	4.71	0.8	111.05	-1.21	1086843_unknown_2676_130_01505	virulence-associated E family protein
CGTTATTCTTTTTCAACCATGGTATTGGGTC	0.0385	1.74e-16	1.19e-17	4.71	0.8	111.05	-1.21	1086843_unknown_2676_130_01486	bacteriophage tail tape measure protein
TGATAATATTGGCTACATCACCTGAAGTAAC	0.0385	1.74e-16	1.19e-17	4.71	0.8	111.05	-1.21	1086843_unknown_2676_130_01486	bacteriophage tail tape measure protein
AATATTGGCTACATCACCTGAAGTAACGCTA	0.0385	1.74e-16	1.19e-17	4.71	0.8	111.05	-1.21	1086843_unknown_2676_130_01486	bacteriophage tail tape measure protein
AGCAAACAAGTTCGTCCAGGTTCGTTTCTGG	0.0385	1.74e-16	1.19e-17	4.71	0.8	111.05	-1.21	1086843_unknown_2676_130_01486	bacteriophage tail tape measure protein
AATGTTCCACCTACCATTCTGATAAATTCAT	0.0385	1.74e-16	1.19e-17	4.71	0.8	111.05	-1.21	1086843_unknown_2676_130_01503	VRR-NUC domain protein
TTATATGAAAATAACAAGTTTGCCTATTCTC	0.0385	1.74e-16	1.19e-17	4.71	0.8	111.05	-1.21	1086843_unknown_2676_130_01505	virulence-associated E family protein
ATGATAACTGATACAAAAGTAGTTCGGGACA	0.0385	1.74e-16	1.19e-17	4.71	0.8	111.05	-1.21	1086843_unknown_2676_130_01524	hypothetical protein
TACAATAATCAATAAATTGTTGCCATTTCTC	0.0385	1.74e-16	1.19e-17	4.71	0.8	111.05	-1.21	1086843_unknown_2676_130_01522	bacterophage DNA-directed DNA polymerase
ATTGGGTCTTTAGGAACACCATTCCATTGCA	0.0385	1.74e-16	1.19e-17	4.71	0.8	111.05	-1.21	1086843_unknown_2676_130_01486	bacteriophage tail tape measure protein
CAGATAGCACCACCGTATCATAACCTAAATA	0.0385	1.74e-16	1.19e-17	4.71	0.8	111.05	-1.21	1086843_unknown_2676_130_01493	phage head-tail joining protein
TGGGAATATGATGCAAATTATCTCAGGTGCC	0.0385	1.74e-16	1.19e-17	4.71	0.8	111.05	-1.21	1086843_unknown_2676_130_01486	bacteriophage tail tape measure protein
ATCTATGGGCATTTATCTAAGTTGGCTTTTA	0.0385	1.74e-16	1.19e-17	4.71	0.8	111.05	-1.21	1086843_unknown_2676_130_01486	bacteriophage tail tape measure protein
ACTTGGAGACCAACCGCCTCTTGGGTTAAAC	0.0385	1.74e-16	1.19e-17	4.71	0.8	111.05	-1.21	1086843_unknown_2676_130_01486	bacteriophage tail tape measure protein
AAATCTTGGTTTGAAGAAAGTGGCGGTGCTG	0.0385	1.74e-16	1.19e-17	4.71	0.8	111.05	-1.21	1086843_unknown_2676_130_01486	bacteriophage tail tape measure protein
AGATGACTTTAATGGCACCTGAGATAATTTG	0.0385	1.74e-16	1.19e-17	4.71	0.8	111.05	-1.21	1086843_unknown_2676_130_01486	bacteriophage tail tape measure protein
ATATTATGACCGATAATACAATAGATCAAAG	0.0385	1.74e-16	1.19e-17	4.71	0.8	111.05	-1.21	1086843_unknown_2676_130_01502	hypothetical protein
TAGTTCACATCTATACCGTGGTGAGGTCTGC	0.0385	1.74e-16	1.19e-17	4.71	0.8	111.05	-1.21	1086843_unknown_2676_130_01486	bacteriophage tail tape measure protein
TACGCATGTTTCTGTCTCCTTTTATCCAAAA	0.0385	1.74e-16	1.19e-17	4.71	0.8	111.05	-1.21	1086843_unknown_2676_130_01477	phage holin
TAAAAGAAAGTGAACTACAAGGTCTTATAGA	0.0385	1.74e-16	1.19e-17	4.71	0.8	111.05	-1.21	1086843_unknown_2676_130_01522	bacterophage DNA-directed DNA polymerase
AATTTCTACACTCATTTCTCAGATAGCACCA	0.0385	1.74e-16	1.19e-17	4.71	0.8	111.05	-1.21	1086843_unknown_2676_130_01492	phage protein
CCCAATACCATGGTTGAAAAAGAATAACGGC	0.0385	1.74e-16	1.19e-17	4.71	0.8	111.05	-1.21	1086843_unknown_2676_130_01486	bacteriophage tail tape measure protein
TGGACGAACTTGTTTGCTGCCTGTAAAAGCC	0.0385	1.74e-16	1.19e-17	4.71	0.8	111.05	-1.21	1086843_unknown_2676_130_01486	bacteriophage tail tape measure protein
AGCTGCATCTTCAGCTTTTTCTAATGCGTCA	0.0385	1.74e-16	1.19e-17	4.71	0.8	111.05	-1.21	1086843_unknown_2676_130_01486	bacteriophage tail tape measure protein
AAGGATAGTTCACATCTATACCGTGGTGAGG	0.0385	1.74e-16	1.19e-17	4.71	0.8	111.05	-1.21	1086843_unknown_2676_130_01486	bacteriophage tail tape measure protein
CCCTCTGACGGCATAATGCCTAAACGTTTGC	0.0385	1.74e-16	1.19e-17	4.71	0.8	111.05	-1.21	1086843_unknown_2676_130_01486	bacteriophage tail tape measure protein
TTTGTGAAGCCGATGCTTCATATATCTTTCC	0.0385	1.74e-16	1.19e-17	4.71	0.8	111.05	-1.21	1086843_unknown_2676_130_01522	bacterophage DNA-directed DNA polymerase
TTTCTTAAGTTTATGATACGCGCCTTTCGCC	0.0385	1.74e-16	1.19e-17	4.71	0.8	111.05	-1.21	1086843_unknown_2676_130_01486	bacteriophage tail tape measure protein
CATATCTTCTAGGACCACTTGGAGACCAACC	0.0385	1.74e-16	1.19e-17	4.71	0.8	111.05	-1.21	1086843_unknown_2676_130_01486	bacteriophage tail tape measure protein
TTCTACCGGGACATTAAACATTTGTGAAGCC	0.0385	1.74e-16	1.19e-17	4.71	0.8	111.05	-1.21	1086843_unknown_2676_130_01522	bacterophage DNA-directed DNA polymerase
TAGCACCACCGTATCATAACCTAAATATGGC	0.0385	1.74e-16	1.19e-17	4.71	0.8	111.05	-1.21	1086843_unknown_2676_130_01493	phage head-tail joining protein
TTGGGAATATGATGCAAATTATCTCAGGTGC	0.0385	1.74e-16	1.19e-17	4.71	0.8	111.05	-1.21	1086843_unknown_2676_130_01486	bacteriophage tail tape measure protein
AATGGAATGGTGTTCCTAAAGACCCAATACC	0.0385	1.74e-16	1.19e-17	4.71	0.8	111.05	-1.21	1086843_unknown_2676_130_01486	bacteriophage tail tape measure protein
TATTGGCTACATCACCTGAAGTAACGCTAAC	0.0385	1.74e-16	1.19e-17	4.71	0.8	111.05	-1.21	1086843_unknown_2676_130_01486	bacteriophage tail tape measure protein
AATACAGATCCTGTAAGTGGTATGCTTGTGA	0.0385	1.74e-16	1.19e-17	4.71	0.8	111.05	-1.21	1086843_unknown_2676_130_01505	virulence-associated E family protein
ATTCATCATATTATGACCGATAATACAATAG	0.0385	1.74e-16	1.19e-17	4.71	0.8	111.05	-1.21	1086843_unknown_2676_130_01502	hypothetical protein
AAACAAGTTCGTCCAGGTTCGTTTCTGGGTT	0.0385	1.74e-16	1.19e-17	4.71	0.8	111.05	-1.21	1086843_unknown_2676_130_01486	bacteriophage tail tape measure protein
CTAAAGACCCAATACCATGGTTGAAAAAGAA	0.0385	1.74e-16	1.19e-17	4.71	0.8	111.05	-1.21	1086843_unknown_2676_130_01486	bacteriophage tail tape measure protein
CATCATATTATGACCGATAATACAATAGATC	0.0385	1.74e-16	1.19e-17	4.71	0.8	111.05	-1.21	1086843_unknown_2676_130_01502	hypothetical protein
AACTAAAGAAGATTTAACGGAGTACAATAAA	0.0385	1.74e-16	1.19e-17	4.71	0.8	111.05	-1.21	1086843_unknown_2676_130_01505	virulence-associated E family protein
CTACTATTGCAGGTAAAGCGACAGGAAGTCA	0.0385	1.74e-16	1.19e-17	4.71	0.8	111.05	-1.21	1086843_unknown_2676_130_01486	bacteriophage tail tape measure protein
AGTGTCGGAACTGGCTTGTGGCTATCAAGGC	0.0385	1.74e-16	1.19e-17	4.71	0.8	111.05	-1.21	1086843_unknown_2676_130_01522	bacterophage DNA-directed DNA polymerase
AACGTTTAGGCATTATGCCGTCAGAGGGCAT	0.0385	1.74e-16	1.19e-17	4.71	0.8	111.05	-1.21	1086843_unknown_2676_130_01486	bacteriophage tail tape measure protein
ACTTCAATATATCCCGCAAACGTTTAGGCAT	0.0385	1.74e-16	1.19e-17	4.71	0.8	111.05	-1.21	1086843_unknown_2676_130_01486	bacteriophage tail tape measure protein
TAGTACCGTAAGGATAGTTCACATCTATACC	0.0385	1.74e-16	1.19e-17	4.71	0.8	111.05	-1.21	1086843_unknown_2676_130_01486	bacteriophage tail tape measure protein
TGTCTCCTTTTATCCAAAATAAAAAGACGAC	0.0385	1.74e-16	1.19e-17	4.71	0.8	111.05	-1.21
CAGAAAAATCACTTACTGCTAGTTCATTTCC	0.0385	1.74e-16	1.19e-17	4.71	0.8	111.05	-1.21	1086843_unknown_2676_130_01522	bacterophage DNA-directed DNA polymerase
ACTTACAGGATCTGTATTATGATGAGAATAG	0.0385	1.74e-16	1.19e-17	4.71	0.8	111.05	-1.21	1086843_unknown_2676_130_01505	virulence-associated E family protein
TCTCAGGTGCCATTAAAGTCATCTATGGGCA	0.0385	1.74e-16	1.19e-17	4.71	0.8	111.05	-1.21	1086843_unknown_2676_130_01486	bacteriophage tail tape measure protein
CACCTGAGATAATTTGCATCATATTCCCAAA	0.0385	1.74e-16	1.19e-17	4.71	0.8	111.05	-1.21	1086843_unknown_2676_130_01486	bacteriophage tail tape measure protein
AACTTGTTATTTTCATATAACACCAATCCAC	0.0385	1.74e-16	1.19e-17	4.71	0.8	111.05	-1.21	1086843_unknown_2676_130_01505	virulence-associated E family protein
ATTTCCTTCTTCAGCAGTAAATGTCGTCCTA	0.0385	1.74e-16	1.19e-17	4.71	0.8	111.05	-1.21	1086843_unknown_2676_130_01522	bacterophage DNA-directed DNA polymerase
CATCATAATACAGATCCTGTAAGTGGTATGC	0.0385	1.74e-16	1.19e-17	4.71	0.8	111.05	-1.21	1086843_unknown_2676_130_01505	virulence-associated E family protein
GAGAGGGTCGCCTTTAGTGATGCTTTCTACC	0.0385	1.74e-16	1.19e-17	4.71	0.8	111.05	-1.21	1086843_unknown_2676_130_01522	bacterophage DNA-directed DNA polymerase
CTTTTATACCTGACTTATACGAAAAACATTC	0.0385	1.74e-16	1.19e-17	4.71	0.8	111.05	-1.21	1086843_unknown_2676_130_01505	virulence-associated E family protein
ATGCAATGGAATGGTGTTCCTAAAGACCCAA	0.0385	1.74e-16	1.19e-17	4.71	0.8	111.05	-1.21	1086843_unknown_2676_130_01486	bacteriophage tail tape measure protein
TATCTTCTAGGACCACTTGGAGACCAACCGC	0.0385	1.74e-16	1.19e-17	4.71	0.8	111.05	-1.21	1086843_unknown_2676_130_01486	bacteriophage tail tape measure protein
AAGTTCGTCCAGGTTCGTTTCTGGGTTTATC	0.0385	1.74e-16	1.19e-17	4.71	0.8	111.05	-1.21	1086843_unknown_2676_130_01486	bacteriophage tail tape measure protein
ACCCAGAAACGAACCTGGACGAACTTGTTTG	0.0385	1.74e-16	1.19e-17	4.71	0.8	111.05	-1.21	1086843_unknown_2676_130_01486	bacteriophage tail tape measure protein
AAACTGTTCACAAGCATACCACTTACAGGAT	0.0385	1.74e-16	1.19e-17	4.71	0.8	111.05	-1.21	1086843_unknown_2676_130_01505	virulence-associated E family protein
TTTCTACACTCATTTCTCAGATAGCACCACC	0.0385	1.74e-16	1.19e-17	4.71	0.8	111.05	-1.21	1086843_unknown_2676_130_01492	phage protein
AAAGCTGCATCTGCTTGGGCAGGAGATATCC	0.0385	1.74e-16	1.19e-17	4.71	0.8	111.05	-1.21	1086843_unknown_2676_130_01486	bacteriophage tail tape measure protein
TATATATTCAACACATAAGCATAGAGAGATA	0.0385	1.74e-16	1.19e-17	4.71	0.8	111.05	-1.21	1086843_unknown_2676_130_01505	virulence-associated E family protein
TGGCTTGTGGCTATCAAGGCGGTGTAGGCGC	0.0385	1.74e-16	1.19e-17	4.71	0.8	111.05	-1.21	1086843_unknown_2676_130_01522	bacterophage DNA-directed DNA polymerase
CAAATGTTCCACCTACCATTCTGATAAATTC	0.0385	1.74e-16	1.19e-17	4.71	0.8	111.05	-1.21	1086843_unknown_2676_130_01502	hypothetical protein
ATCAAAACTGTTCACAAGCATACCACTTACA	0.0385	1.74e-16	1.19e-17	4.71	0.8	111.05	-1.21	1086843_unknown_2676_130_01505	virulence-associated E family protein
AGTATGAAGCTATTGGACGTAAAGTCGCAGA	0.0385	1.74e-16	1.19e-17	4.71	0.8	111.05	-1.21	1086843_unknown_2676_130_01505	virulence-associated E family protein
TCCATTCTTCAGGTGGCATCGGCTTATTAAA	0.0385	1.74e-16	1.19e-17	4.71	0.8	111.05	-1.21	1086843_unknown_2676_130_01522	bacterophage DNA-directed DNA polymerase
ACAAATGTTTAATGTCCCGGTAGAAAGCATC	0.0385	1.74e-16	1.19e-17	4.71	0.8	111.05	-1.21	1086843_unknown_2676_130_01522	bacterophage DNA-directed DNA polymerase
ATATTGGCTACATCACCTGAAGTAACGCTAA	0.0385	1.74e-16	1.19e-17	4.71	0.8	111.05	-1.21	1086843_unknown_2676_130_01486	bacteriophage tail tape measure protein
CCGGTAGAAAGCATCACTAAAGGCGACCCTC	0.0385	1.74e-16	1.19e-17	4.71	0.8	111.05	-1.21	1086843_unknown_2676_130_01522	bacterophage DNA-directed DNA polymerase
AGAGGGTCGCCTTTAGTGATGCTTTCTACCG	0.0385	1.74e-16	1.19e-17	4.71	0.8	111.05	-1.21	1086843_unknown_2676_130_01522	bacterophage DNA-directed DNA polymerase
CAAAAGTAGTTCGGGACAAGTTAGTAGAAGA	0.0385	1.74e-16	1.19e-17	4.71	0.8	111.05	-1.21	1086843_unknown_2676_130_01524	hypothetical protein
TATCCCGCAAACGTTTAGGCATTATGCCGTC	0.0385	1.74e-16	1.19e-17	4.71	0.8	111.05	-1.21	1086843_unknown_2676_130_01486	bacteriophage tail tape measure protein
TACCACTTACAGGATCTGTATTATGATGAGA	0.0385	1.74e-16	1.19e-17	4.71	0.8	111.05	-1.21	1086843_unknown_2676_130_01505	virulence-associated E family protein
ACATTTACATTATGAGATGCAATGGAATGGT	0.0385	1.74e-16	1.19e-17	4.71	0.8	111.05	-1.21	1086843_unknown_2676_130_01486	bacteriophage tail tape measure protein
TTACAGGATCTGTATTATGATGAGAATAGGC	0.0385	1.74e-16	1.19e-17	4.71	0.8	111.05	-1.21	1086843_unknown_2676_130_01505	virulence-associated E family protein
AGTAGTTCGGGACAAGTTAGTAGAAGAGGGA	0.0385	1.74e-16	1.19e-17	4.71	0.8	111.05	-1.21	1086843_unknown_2676_130_01524	hypothetical protein
AAACATTTTAATAAGCCGATGCCACCTGAAG	0.0385	1.74e-16	1.19e-17	4.71	0.8	111.05	-1.21	1086843_unknown_2676_130_01522	bacterophage DNA-directed DNA polymerase
CGAACTACTTTTGTATCAGTTATCATTCTTC	0.0385	1.74e-16	1.19e-17	4.71	0.8	111.05	-1.21	1086843_unknown_2676_130_01524	hypothetical protein
CCTGTCGCTTTACCTGCAATAGTAGAGTACA	0.0385	1.74e-16	1.19e-17	4.71	0.8	111.05	-1.21	1086843_unknown_2676_130_01486	bacteriophage tail tape measure protein
AAACTGATAATATTGGCTACATCACCTGAAG	0.0385	1.74e-16	1.19e-17	4.71	0.8	111.05	-1.21	1086843_unknown_2676_130_01486	bacteriophage tail tape measure protein
AAACGAATGAGAGTTAGCGTTACTTCAGGTG	0.0385	1.74e-16	1.19e-17	4.71	0.8	111.05	-1.21	1086843_unknown_2676_130_01486	bacteriophage tail tape measure protein
AAGTTGGCTTTTACAGGCAGCAAACAAGTTC	0.0385	1.74e-16	1.19e-17	4.71	0.8	111.05	-1.21	1086843_unknown_2676_130_01486	bacteriophage tail tape measure protein
AGGCATTATGCCGTCAGAGGGCATGGAAATA	0.0385	1.74e-16	1.19e-17	4.71	0.8	111.05	-1.21	1086843_unknown_2676_130_01486	bacteriophage tail tape measure protein
CCATCTCCAGCACCGCCACTTTCTTCAAACC	0.0385	1.74e-16	1.19e-17	4.71	0.8	111.05	-1.21	1086843_unknown_2676_130_01486	bacteriophage tail tape measure protein
TCACATCTATACCGTGGTGAGGTCTGCTAAA	0.0385	1.74e-16	1.19e-17	4.71	0.8	111.05	-1.21	1086843_unknown_2676_130_01486	bacteriophage tail tape measure protein
AGAACAATGGCGTTTAGATGTATTTAACACA	0.0385	1.74e-16	1.19e-17	4.71	0.8	111.05	-1.21	1086843_unknown_2676_130_01522	bacterophage DNA-directed DNA polymerase
TATCCTTACGGTACTAAAGTGTACTCTACTA	0.0385	1.74e-16	1.19e-17	4.71	0.8	111.05	-1.21	1086843_unknown_2676_130_01486	bacteriophage tail tape measure protein
ATATGAAAATAACAAGTTTGCCTATTCTCAT	0.0385	1.74e-16	1.19e-17	4.71	0.8	111.05	-1.21	1086843_unknown_2676_130_01505	virulence-associated E family protein
CTACTTTTGTATCAGTTATCATTCTTCGCGA	0.0385	1.74e-16	1.19e-17	4.71	0.8	111.05	-1.21	1086843_unknown_2676_130_01524	hypothetical protein
AAAGAGCAAGTTGATGAATTTATCAGAATGG	0.0385	1.74e-16	1.19e-17	4.71	0.8	111.05	-1.21	1086843_unknown_2676_130_01503	VRR-NUC domain protein
TATTTTCATAAAGTTCATCACTTTTTCAACC	0.0385	1.74e-16	1.19e-17	4.71	0.8	111.05	-1.21	1086843_unknown_2676_130_01486	bacteriophage tail tape measure protein
CCATGGTATTGGGTCTTTAGGAACACCATTC	0.0385	1.74e-16	1.19e-17	4.71	0.8	111.05	-1.21	1086843_unknown_2676_130_01486	bacteriophage tail tape measure protein
TTGATGAATTTATCAGAATGGTAGGTGGAAC	0.0385	1.74e-16	1.19e-17	4.71	0.8	111.05	-1.21	1086843_unknown_2676_130_01503	VRR-NUC domain protein
ATTCTTTAACAATAGATATTGGCGCTCACAG	0.0385	1.74e-16	1.19e-17	4.71	0.8	111.05	-1.21	1086843_unknown_2676_130_01486	bacteriophage tail tape measure protein
AGATGTGAACTATCCTTACGGTACTAAAGTG	0.0385	1.74e-16	1.19e-17	4.71	0.8	111.05	-1.21	1086843_unknown_2676_130_01486	bacteriophage tail tape measure protein
ACCACTTGGAGACCAACCGCCTCTTGGGTTA	0.0385	1.74e-16	1.19e-17	4.71	0.8	111.05	-1.21	1086843_unknown_2676_130_01486	bacteriophage tail tape measure protein
TACAAGGTCTTATAGATAATTGGCGAAAGGC	0.0385	1.74e-16	1.19e-17	4.71	0.8	111.05	-1.21	1086843_unknown_2676_130_01522	bacterophage DNA-directed DNA polymerase
GAGCAGCAAAACGAATGAGAGTTAGCGTTAC	0.0385	1.74e-16	1.19e-17	4.71	0.8	111.05	-1.21	1086843_unknown_2676_130_01486	bacteriophage tail tape measure protein
ATAAGCCGATGCCACCTGAAGAATGGATTTG	0.0385	1.74e-16	1.19e-17	4.71	0.8	111.05	-1.21	1086843_unknown_2676_130_01522	bacterophage DNA-directed DNA polymerase
ATAGGCAAACTTGTTATTTTCATATAACACC	0.0385	1.74e-16	1.19e-17	4.71	0.8	111.05	-1.21	1086843_unknown_2676_130_01505	virulence-associated E family protein
CTGAGAGGGTCGCCTTTAGTGATGCTTTCTA	0.0385	1.74e-16	1.19e-17	4.71	0.8	111.05	-1.21	1086843_unknown_2676_130_01522	bacterophage DNA-directed DNA polymerase
AAGAGGCGGTTGGTCTCCAAGTGGTCCTAGA	0.0385	1.74e-16	1.19e-17	4.71	0.8	111.05	-1.21	1086843_unknown_2676_130_01486	bacteriophage tail tape measure protein
ATTATGACCGATAATACAATAGATCAAAGAG	0.0385	1.74e-16	1.19e-17	4.71	0.8	111.05	-1.21	1086843_unknown_2676_130_01502	hypothetical protein
TGAACTATCCTTACGGTACTAAAGTGTACTC	0.0385	1.74e-16	1.19e-17	4.71	0.8	111.05	-1.21	1086843_unknown_2676_130_01486	bacteriophage tail tape measure protein
CATTATGAGATGCAATGGAATGGTGTTCCTA	0.0385	1.74e-16	1.19e-17	4.71	0.8	111.05	-1.21	1086843_unknown_2676_130_01486	bacteriophage tail tape measure protein
ACGGTATAGATGTGAACTATCCTTACGGTAC	0.0385	1.74e-16	1.19e-17	4.71	0.8	111.05	-1.21	1086843_unknown_2676_130_01486	bacteriophage tail tape measure protein
ATACCATGGTTGAAAAAGAATAACGGCAAAG	0.0385	1.74e-16	1.19e-17	4.71	0.8	111.05	-1.21	1086843_unknown_2676_130_01486	bacteriophage tail tape measure protein
ATATCTATTGTTAAAGAATGCTAATAACTGA	0.0385	1.74e-16	1.19e-17	4.71	0.8	111.05	-1.21	1086843_unknown_2676_130_01486	bacteriophage tail tape measure protein
CACAAGCATACCACTTACAGGATCTGTATTA	0.0385	1.74e-16	1.19e-17	4.71	0.8	111.05	-1.21	1086843_unknown_2676_130_01505	virulence-associated E family protein
AATGGCACCTGAGATAATTTGCATCATATTC	0.0385	1.74e-16	1.19e-17	4.71	0.8	111.05	-1.21	1086843_unknown_2676_130_01486	bacteriophage tail tape measure protein
AAGGTCTTATAGATAATTGGCGAAAGGCTAA	0.0385	1.74e-16	1.19e-17	4.71	0.8	111.05	-1.21	1086843_unknown_2676_130_01522	bacterophage DNA-directed DNA polymerase
AACTGTTCACAAGCATACCACTTACAGGATC	0.0385	1.74e-16	1.19e-17	4.71	0.8	111.05	-1.21	1086843_unknown_2676_130_01505	virulence-associated E family protein
CCGCCAAAGTTTATTTTCATAAAGTTCATCA	0.0385	1.74e-16	1.19e-17	4.71	0.8	111.05	-1.21	1086843_unknown_2676_130_01486	bacteriophage tail tape measure protein
TAATGCCTAAACGTTTGCGGGATATATTGAA	0.0385	1.74e-16	1.19e-17	4.71	0.8	111.05	-1.21	1086843_unknown_2676_130_01486	bacteriophage tail tape measure protein
TAATGTCCCGGTAGAAAGCATCACTAAAGGC	0.0385	1.74e-16	1.19e-17	4.71	0.8	111.05	-1.21	1086843_unknown_2676_130_01522	bacterophage DNA-directed DNA polymerase
AGATGCAATGGAATGGTGTTCCTAAAGACCC	0.0385	1.74e-16	1.19e-17	4.71	0.8	111.05	-1.21	1086843_unknown_2676_130_01486	bacteriophage tail tape measure protein
AGGGTCGCCTTTAGTGATGCTTTCTACCGGG	0.0385	1.74e-16	1.19e-17	4.71	0.8	111.05	-1.21	1086843_unknown_2676_130_01522	bacterophage DNA-directed DNA polymerase
ATTTGTGAAGCCGATGCTTCATATATCTTTC	0.0385	1.74e-16	1.19e-17	4.71	0.8	111.05	-1.21	1086843_unknown_2676_130_01522	bacterophage DNA-directed DNA polymerase
ATAAATGCCCATAGATGACTTTAATGGCACC	0.0385	1.74e-16	1.19e-17	4.71	0.8	111.05	-1.21	1086843_unknown_2676_130_01486	bacteriophage tail tape measure protein
TTGATACGCATGTTTCTGTCTCCTTTTATCC	0.0385	1.74e-16	1.19e-17	4.71	0.8	111.05	-1.21	1086843_unknown_2676_130_01477	phage holin
CCGCCTTGATAGCCACAAGCCAGTTCCGACA	0.0385	1.74e-16	1.19e-17	4.71	0.8	111.05	-1.21	1086843_unknown_2676_130_01522	bacterophage DNA-directed DNA polymerase
AAGTGTACTCTACTATTGCAGGTAAAGCGAC	0.0385	1.74e-16	1.19e-17	4.71	0.8	111.05	-1.21	1086843_unknown_2676_130_01486	bacteriophage tail tape measure protein
ATGGCACCTGAGATAATTTGCATCATATTCC	0.0385	1.74e-16	1.19e-17	4.71	0.8	111.05	-1.21	1086843_unknown_2676_130_01486	bacteriophage tail tape measure protein
CATACCACTTACAGGATCTGTATTATGATGA	0.0385	1.74e-16	1.19e-17	4.71	0.8	111.05	-1.21	1086843_unknown_2676_130_01505	virulence-associated E family protein
CTTTGGTTGAAAAAGTGATGAACTTTATGAA	0.0385	1.74e-16	1.19e-17	4.71	0.8	111.05	-1.21	1086843_unknown_2676_130_01486	bacteriophage tail tape measure protein
AAGTAGTTCGGGACAAGTTAGTAGAAGAGGG	0.0385	1.74e-16	1.19e-17	4.71	0.8	111.05	-1.21	1086843_unknown_2676_130_01524	hypothetical protein
TGAGTATGAAGCTATTGGACGTAAAGTCGCA	0.0385	1.74e-16	1.19e-17	4.71	0.8	111.05	-1.21	1086843_unknown_2676_130_01505	virulence-associated E family protein
ATATATTGAAGTAATCCTTTTGCCGGATTGC	0.0385	1.74e-16	1.19e-17	4.71	0.8	111.05	-1.21	1086843_unknown_2676_130_01486	bacteriophage tail tape measure protein
AGTAGAGTACACTTTAGTACCGTAAGGATAG	0.0385	1.74e-16	1.19e-17	4.71	0.8	111.05	-1.21	1086843_unknown_2676_130_01486	bacteriophage tail tape measure protein
AAAGTGATGAACTTTATGAAAATAAACTTTG	0.0385	1.74e-16	1.19e-17	4.71	0.8	111.05	-1.21	1086843_unknown_2676_130_01486	bacteriophage tail tape measure protein
CATATTTAGGTTATGATACGGTGGTGCTATC	0.0385	1.74e-16	1.19e-17	4.71	0.8	111.05	-1.21	1086843_unknown_2676_130_01493	phage head-tail joining protein
AAGCCAACTTAGATAAATGCCCATAGATGAC	0.0385	1.74e-16	1.19e-17	4.71	0.8	111.05	-1.21	1086843_unknown_2676_130_01486	bacteriophage tail tape measure protein
GAGAGTTAGCGTTACTTCAGGTGATGTAGCC	0.0385	1.74e-16	1.19e-17	4.71	0.8	111.05	-1.21	1086843_unknown_2676_130_01486	bacteriophage tail tape measure protein
AGGCGCCTACACCGCCTTGATAGCCACAAGC	0.0385	1.74e-16	1.19e-17	4.71	0.8	111.05	-1.21	1086843_unknown_2676_130_01522	bacterophage DNA-directed DNA polymerase
AGGCGGTTGGTCTCCAAGTGGTCCTAGAAGA	0.0385	1.74e-16	1.19e-17	4.71	0.8	111.05	-1.21	1086843_unknown_2676_130_01486	bacteriophage tail tape measure protein
AGCAGACCTCACCACGGTATAGATGTGAACT	0.0385	1.74e-16	1.19e-17	4.71	0.8	111.05	-1.21	1086843_unknown_2676_130_01486	bacteriophage tail tape measure protein
TAAAGCTGCATCTGCTTGGGCAGGAGATATC	0.0385	1.74e-16	1.19e-17	4.71	0.8	111.05	-1.21	1086843_unknown_2676_130_01486	bacteriophage tail tape measure protein
AAAGTGTCGGAACTGGCTTGTGGCTATCAAG	0.0385	1.74e-16	1.19e-17	4.71	0.8	111.05	-1.21	1086843_unknown_2676_130_01522	bacterophage DNA-directed DNA polymerase
TATATTTCCATGCCCTCTGACGGCATAATGC	0.0385	1.74e-16	1.19e-17	4.71	0.8	111.05	-1.21	1086843_unknown_2676_130_01486	bacteriophage tail tape measure protein
TGTGCAAATCCATTCTTCAGGTGGCATCGGC	0.0385	1.74e-16	1.19e-17	4.71	0.8	111.05	-1.21	1086843_unknown_2676_130_01522	bacterophage DNA-directed DNA polymerase
ATATTGTATATATTCAACACATAAGCATAGA	0.0385	1.74e-16	1.19e-17	4.71	0.8	111.05	-1.21	1086843_unknown_2676_130_01505	virulence-associated E family protein
ATTCTTCAGGTGGCATCGGCTTATTAAAATG	0.0385	1.74e-16	1.19e-17	4.71	0.8	111.05	-1.21	1086843_unknown_2676_130_01522	bacterophage DNA-directed DNA polymerase
ATTGTACTCCGTTAAATCTTCTTTAGTTCTA	0.0385	1.74e-16	1.19e-17	4.71	0.8	111.05	-1.21	1086843_unknown_2676_130_01505	virulence-associated E family protein
TTATTTTCATAAAGTTCATCACTTTTTCAAC	0.0385	1.74e-16	1.19e-17	4.71	0.8	111.05	-1.21	1086843_unknown_2676_130_01486	bacteriophage tail tape measure protein
TATCTGCGACTTTACGTCCAATAGCTTCATA	0.0385	1.74e-16	1.19e-17	4.71	0.8	111.05	-1.21	1086843_unknown_2676_130_01505	virulence-associated E family protein
ACCGCCTCTTGGGTTAAACTGTGAGCGCCAA	0.0385	1.74e-16	1.19e-17	4.71	0.8	111.05	-1.21	1086843_unknown_2676_130_01486	bacteriophage tail tape measure protein
TTCCATGCCCTCTGACGGCATAATGCCTAAA	0.0385	1.74e-16	1.19e-17	4.71	0.8	111.05	-1.21	1086843_unknown_2676_130_01486	bacteriophage tail tape measure protein
ACGCATTAGAAAAAGCTGAAGATGCAGCTAA	0.0385	1.74e-16	1.19e-17	4.71	0.8	111.05	-1.21	1086843_unknown_2676_130_01486	bacteriophage tail tape measure protein
ATCATACGACTATTATTCATCATATTATGAC	0.0385	1.74e-16	1.19e-17	4.71	0.8	111.05	-1.21	1086843_unknown_2676_130_01502	hypothetical protein
CTCCTGCCCAAGCAGATGCAGCTTTATTTAC	0.0385	1.74e-16	1.19e-17	4.71	0.8	111.05	-1.21	1086843_unknown_2676_130_01486	bacteriophage tail tape measure protein
ACCCGCACCTGCACCTTGTCTTGCTGGGTCA	0.0385	1.74e-16	1.19e-17	4.71	0.8	111.05	-1.21	1086843_unknown_2676_130_01486	bacteriophage tail tape measure protein
TTACGGTACTAAAGTGTACTCTACTATTGCA	0.0385	1.74e-16	1.19e-17	4.71	0.8	111.05	-1.21	1086843_unknown_2676_130_01486	bacteriophage tail tape measure protein
AAGTGTCGGAACTGGCTTGTGGCTATCAAGG	0.0385	1.74e-16	1.19e-17	4.71	0.8	111.05	-1.21	1086843_unknown_2676_130_01522	bacterophage DNA-directed DNA polymerase
ATTGTATATATTCAACACATAAGCATAGAGA	0.0385	1.74e-16	1.19e-17	4.71	0.8	111.05	-1.21	1086843_unknown_2676_130_01505	virulence-associated E family protein
ATAGTAGAGTACACTTTAGTACCGTAAGGAT	0.0385	1.74e-16	1.19e-17	4.71	0.8	111.05	-1.21	1086843_unknown_2676_130_01486	bacteriophage tail tape measure protein
AAGAAAGTGAACTACAAGGTCTTATAGATAA	0.0385	1.74e-16	1.19e-17	4.71	0.8	111.05	-1.21	1086843_unknown_2676_130_01522	bacterophage DNA-directed DNA polymerase
CAAAAGGATTACTTCAATATATCCCGCAAAC	0.0385	1.74e-16	1.19e-17	4.71	0.8	111.05	-1.21	1086843_unknown_2676_130_01486	bacteriophage tail tape measure protein
CCCGCAAACGTTTAGGCATTATGCCGTCAGA	0.0385	1.74e-16	1.19e-17	4.71	0.8	111.05	-1.21	1086843_unknown_2676_130_01486	bacteriophage tail tape measure protein
TAGTTCATTTCCTTCTTCAGCAGTAAATGTC	0.0385	1.74e-16	1.19e-17	4.71	0.8	111.05	-1.21	1086843_unknown_2676_130_01522	bacterophage DNA-directed DNA polymerase
ACTAACTTGTCCCGAACTACTTTTGTATCAG	0.0385	1.74e-16	1.19e-17	4.71	0.8	111.05	-1.21	1086843_unknown_2676_130_01524	hypothetical protein
ATATTTCCATGCCCTCTGACGGCATAATGCC	0.0385	1.74e-16	1.19e-17	4.71	0.8	111.05	-1.21	1086843_unknown_2676_130_01486	bacteriophage tail tape measure protein
ATCTAAGTTGGCTTTTACAGGCAGCAAACAA	0.0385	1.74e-16	1.19e-17	4.71	0.8	111.05	-1.21	1086843_unknown_2676_130_01486	bacteriophage tail tape measure protein
TTTTAAGGCGCCTACACCGCCTTGATAGCCA	0.0385	1.74e-16	1.19e-17	4.71	0.8	111.05	-1.21	1086843_unknown_2676_130_01522	bacterophage DNA-directed DNA polymerase
TAAACATTTTAATAAGCCGATGCCACCTGAA	0.0385	1.74e-16	1.19e-17	4.71	0.8	111.05	-1.21	1086843_unknown_2676_130_01522	bacterophage DNA-directed DNA polymerase
TGATACGCATGTTTCTGTCTCCTTTTATCCA	0.0385	1.74e-16	1.19e-17	4.71	0.8	111.05	-1.21	1086843_unknown_2676_130_01477	phage holin
CTATAGAAACTTTTATACCTGACTTATACGA	0.0385	1.74e-16	1.19e-17	4.71	0.8	111.05	-1.21	1086843_unknown_2676_130_01505	virulence-associated E family protein
AGATACCTTTAGCTGCATCTTCAGCTTTTTC	0.0385	1.74e-16	1.19e-17	4.71	0.8	111.05	-1.21	1086843_unknown_2676_130_01486	bacteriophage tail tape measure protein
AATAGTAGAGTACACTTTAGTACCGTAAGGA	0.0385	1.74e-16	1.19e-17	4.71	0.8	111.05	-1.21	1086843_unknown_2676_130_01486	bacteriophage tail tape measure protein
AAATGGCAACAATTTATTGATTATTGTATTC	0.0385	1.74e-16	1.19e-17	4.71	0.8	111.05	-1.21	1086843_unknown_2676_130_01522	bacterophage DNA-directed DNA polymerase
CAGATCCTGTAAGTGGTATGCTTGTGAACAG	0.0385	1.74e-16	1.19e-17	4.71	0.8	111.05	-1.21	1086843_unknown_2676_130_01505	virulence-associated E family protein
AGAACCCGCACCTGCACCTTGTCTTGCTGGG	0.0385	1.74e-16	1.19e-17	4.71	0.8	111.05	-1.21	1086843_unknown_2676_130_01486	bacteriophage tail tape measure protein
AACAATTTATTGATTATTGTATTCGAGATGT	0.0385	1.74e-16	1.19e-17	4.71	0.8	111.05	-1.21	1086843_unknown_2676_130_01522	bacterophage DNA-directed DNA polymerase
CAAACTTGTTATTTTCATATAACACCAATCC	0.0385	1.74e-16	1.19e-17	4.71	0.8	111.05	-1.21	1086843_unknown_2676_130_01505	virulence-associated E family protein
CATTGCATCTCATAATGTAAATGTGGTCCCG	0.0385	1.74e-16	1.19e-17	4.71	0.8	111.05	-1.21	1086843_unknown_2676_130_01486	bacteriophage tail tape measure protein
TTCGGGACAAGTTAGTAGAAGAGGGATACAA	0.0385	1.74e-16	1.19e-17	4.71	0.8	111.05	-1.21	1086843_unknown_2676_130_01524	hypothetical protein
ATCCGGCAAAAGGATTACTTCAATATATCCC	0.0385	1.74e-16	1.19e-17	4.71	0.8	111.05	-1.21	1086843_unknown_2676_130_01486	bacteriophage tail tape measure protein
CAAGTTGATGAATTTATCAGAATGGTAGGTG	0.0385	1.74e-16	1.19e-17	4.71	0.8	111.05	-1.21	1086843_unknown_2676_130_01503	VRR-NUC domain protein
CAGCAAGACAAGGTGCAGGTGCGGGTTCTAG	0.0385	1.74e-16	1.19e-17	4.71	0.8	111.05	-1.21	1086843_unknown_2676_130_01486	bacteriophage tail tape measure protein
CATAAAGTTCATCACTTTTTCAACCAAAGCA	0.0385	1.74e-16	1.19e-17	4.71	0.8	111.05	-1.21	1086843_unknown_2676_130_01486	bacteriophage tail tape measure protein
CACCGCCTTGATAGCCACAAGCCAGTTCCGA	0.0385	1.74e-16	1.19e-17	4.71	0.8	111.05	-1.21	1086843_unknown_2676_130_01522	bacterophage DNA-directed DNA polymerase
AAGCATACCACTTACAGGATCTGTATTATGA	0.0385	1.74e-16	1.19e-17	4.71	0.8	111.05	-1.21	1086843_unknown_2676_130_01505	virulence-associated E family protein
AATCACTTACTGCTAGTTCATTTCCTTCTTC	0.0385	1.74e-16	1.19e-17	4.71	0.8	111.05	-1.21	1086843_unknown_2676_130_01522	bacterophage DNA-directed DNA polymerase
CTTACTGCTAGTTCATTTCCTTCTTCAGCAG	0.0385	1.74e-16	1.19e-17	4.71	0.8	111.05	-1.21	1086843_unknown_2676_130_01522	bacterophage DNA-directed DNA polymerase
ACCTACCATTCTGATAAATTCATCAACTTGC	0.0385	1.74e-16	1.19e-17	4.71	0.8	111.05	-1.21	1086843_unknown_2676_130_01503	VRR-NUC domain protein
ATGGAATGGTGTTCCTAAAGACCCAATACCA	0.0385	1.74e-16	1.19e-17	4.71	0.8	111.05	-1.21	1086843_unknown_2676_130_01486	bacteriophage tail tape measure protein
TATGATTTTGCATATTGTATATATTCAACAC	0.0385	1.74e-16	1.19e-17	4.71	0.8	111.05	-1.21	1086843_unknown_2676_130_01505	virulence-associated E family protein
AACCATGGTATTGGGTCTTTAGGAACACCAT	0.0385	1.74e-16	1.19e-17	4.71	0.8	111.05	-1.21	1086843_unknown_2676_130_01486	bacteriophage tail tape measure protein
ATGGGGTTAAAAGAAAGTGAACTACAAGGTC	0.0385	1.74e-16	1.19e-17	4.71	0.8	111.05	-1.21	1086843_unknown_2676_130_01522	bacterophage DNA-directed DNA polymerase
TGAAGCATCGGCTTCACAAATGTTTAATGTC	0.0385	1.74e-16	1.19e-17	4.71	0.8	111.05	-1.21	1086843_unknown_2676_130_01522	bacterophage DNA-directed DNA polymerase
AATAGATATTGGCGCTCACAGTTTAACCCAA	0.0385	1.74e-16	1.19e-17	4.71	0.8	111.05	-1.21	1086843_unknown_2676_130_01486	bacteriophage tail tape measure protein
CTGCGACTTTACGTCCAATAGCTTCATACTC	0.0385	1.74e-16	1.19e-17	4.71	0.8	111.05	-1.21	1086843_unknown_2676_130_01505	virulence-associated E family protein
AAAAGCCAACTTAGATAAATGCCCATAGATG	0.0385	1.74e-16	1.19e-17	4.71	0.8	111.05	-1.21	1086843_unknown_2676_130_01486	bacteriophage tail tape measure protein
TATTATGACCGATAATACAATAGATCAAAGA	0.0385	1.74e-16	1.19e-17	4.71	0.8	111.05	-1.21	1086843_unknown_2676_130_01502	hypothetical protein
CTAAACGTTTGCGGGATATATTGAAGTAATC	0.0385	1.74e-16	1.19e-17	4.71	0.8	111.05	-1.21	1086843_unknown_2676_130_01486	bacteriophage tail tape measure protein
TCTGATAAATTCATCAACTTGCTCTTTATTC	0.0385	1.74e-16	1.19e-17	4.71	0.8	111.05	-1.21	1086843_unknown_2676_130_01503	VRR-NUC domain protein
TTAGTGATGCTTTCTACCGGGACATTAAACA	0.0385	1.74e-16	1.19e-17	4.71	0.8	111.05	-1.21	1086843_unknown_2676_130_01522	bacterophage DNA-directed DNA polymerase
TTTAATTTCTACACTCATTTCTCAGATAGCA	0.0385	1.74e-16	1.19e-17	4.71	0.8	111.05	-1.21	1086843_unknown_2676_130_01492	phage protein
CAGTTTAACCCAAGAGGCGGTTGGTCTCCAA	0.0385	1.74e-16	1.19e-17	4.71	0.8	111.05	-1.21	1086843_unknown_2676_130_01486	bacteriophage tail tape measure protein
TTATTAGCATTCTTTAACAATAGATATTGGC	0.0385	1.74e-16	1.19e-17	4.71	0.8	111.05	-1.21	1086843_unknown_2676_130_01486	bacteriophage tail tape measure protein
CGTTACTTCAGGTGATGTAGCCAATATTATC	0.0385	1.74e-16	1.19e-17	4.71	0.8	111.05	-1.21	1086843_unknown_2676_130_01486	bacteriophage tail tape measure protein
CTCCAACATCATCTACAACGCCTTTAATGCC	0.0385	1.74e-16	1.19e-17	4.71	0.8	111.05	-1.21	1086843_unknown_2676_130_01486	bacteriophage tail tape measure protein
ATCAGTTATTAGCATTCTTTAACAATAGATA	0.0385	1.74e-16	1.19e-17	4.71	0.8	111.05	-1.21	1086843_unknown_2676_130_01486	bacteriophage tail tape measure protein
TAGGTTATGATACGGTGGTGCTATCTGAGAA	0.0385	1.74e-16	1.19e-17	4.71	0.8	111.05	-1.21	1086843_unknown_2676_130_01493	phage head-tail joining protein
TCTCTCTATGCTTATGTGTTGAATATATACA	0.0385	1.74e-16	1.19e-17	4.71	0.8	111.05	-1.21	1086843_unknown_2676_130_01505	virulence-associated E family protein
AAATCATACGACTATTATTCATCATATTATG	0.0385	1.74e-16	1.19e-17	4.71	0.8	111.05	-1.21	1086843_unknown_2676_130_01502	hypothetical protein
CTACACCGCCTTGATAGCCACAAGCCAGTTC	0.0385	1.74e-16	1.19e-17	4.71	0.8	111.05	-1.21	1086843_unknown_2676_130_01522	bacterophage DNA-directed DNA polymerase
AGAATGATAACTGATACAAAAGTAGTTCGGG	0.0385	1.74e-16	1.19e-17	4.71	0.8	111.05	-1.21	1086843_unknown_2676_130_01524	hypothetical protein
AACTTTTATACCTGACTTATACGAAAAACAT	0.0385	1.74e-16	1.19e-17	4.71	0.8	111.05	-1.21	1086843_unknown_2676_130_01505	virulence-associated E family protein
ACCAACCGCCTCTTGGGTTAAACTGTGAGCG	0.0385	1.74e-16	1.19e-17	4.71	0.8	111.05	-1.21	1086843_unknown_2676_130_01486	bacteriophage tail tape measure protein
CGTCTTTTTATTTTGGATAAAAGGAGACAGA	0.0385	1.74e-16	1.19e-17	4.71	0.8	111.05	-1.21
AATATCTATTGTTAAAGAATGCTAATAACTG	0.0385	1.74e-16	1.19e-17	4.71	0.8	111.05	-1.21	1086843_unknown_2676_130_01486	bacteriophage tail tape measure protein
AAAAAGTGATGAACTTTATGAAAATAAACTT	0.0385	1.74e-16	1.19e-17	4.71	0.8	111.05	-1.21	1086843_unknown_2676_130_01486	bacteriophage tail tape measure protein
TAAACGTTTGCGGGATATATTGAAGTAATCC	0.0385	1.74e-16	1.19e-17	4.71	0.8	111.05	-1.21	1086843_unknown_2676_130_01486	bacteriophage tail tape measure protein
ATGTCCCGGTAGAAAGCATCACTAAAGGCGA	0.0385	1.74e-16	1.19e-17	4.71	0.8	111.05	-1.21	1086843_unknown_2676_130_01522	bacterophage DNA-directed DNA polymerase
CTGAAGTAACGCTAACTCTCATTCGTTTTGC	0.0385	1.74e-16	1.19e-17	4.71	0.8	111.05	-1.21	1086843_unknown_2676_130_01486	bacteriophage tail tape measure protein
ATAGATGTGAACTATCCTTACGGTACTAAAG	0.0385	1.74e-16	1.19e-17	4.71	0.8	111.05	-1.21	1086843_unknown_2676_130_01486	bacteriophage tail tape measure protein
AGACCCAATACCATGGTTGAAAAAGAATAAC	0.0385	1.74e-16	1.19e-17	4.71	0.8	111.05	-1.21	1086843_unknown_2676_130_01486	bacteriophage tail tape measure protein
AAGATATATGAAGCATCGGCTTCACAAATGT	0.0385	1.74e-16	1.19e-17	4.71	0.8	111.05	-1.21	1086843_unknown_2676_130_01522	bacterophage DNA-directed DNA polymerase
CAAACGTTTAGGCATTATGCCGTCAGAGGGC	0.0385	1.74e-16	1.19e-17	4.71	0.8	111.05	-1.21	1086843_unknown_2676_130_01486	bacteriophage tail tape measure protein
CTTTTTCAACCATGGTATTGGGTCTTTAGGA	0.0385	1.74e-16	1.19e-17	4.71	0.8	111.05	-1.21	1086843_unknown_2676_130_01486	bacteriophage tail tape measure protein
TATATCCATGACTTCCTGTCGCTTTACCTGC	0.0385	1.74e-16	1.19e-17	4.71	0.8	111.05	-1.21	1086843_unknown_2676_130_01486	bacteriophage tail tape measure protein
TTATTTTGGATAAAAGGAGACAGAAACATGC	0.0385	1.74e-16	1.19e-17	4.71	0.8	111.05	-1.21	1086843_unknown_2676_130_01477	phage holin
AGAAACGAACCTGGACGAACTTGTTTGCTGC	0.0385	1.74e-16	1.19e-17	4.71	0.8	111.05	-1.21	1086843_unknown_2676_130_01486	bacteriophage tail tape measure protein
TGGGCATTTATCTAAGTTGGCTTTTACAGGC	0.0385	1.74e-16	1.19e-17	4.71	0.8	111.05	-1.21	1086843_unknown_2676_130_01486	bacteriophage tail tape measure protein
AAAGTAGTTCGGGACAAGTTAGTAGAAGAGG	0.0385	1.74e-16	1.19e-17	4.71	0.8	111.05	-1.21	1086843_unknown_2676_130_01524	hypothetical protein
AAGCAGATGCAGCTTTATTTACTCCTGACTT	0.0385	1.74e-16	1.19e-17	4.71	0.8	111.05	-1.21	1086843_unknown_2676_130_01486	bacteriophage tail tape measure protein
CAGAAACGAACCTGGACGAACTTGTTTGCTG	0.0385	1.74e-16	1.19e-17	4.71	0.8	111.05	-1.21	1086843_unknown_2676_130_01486	bacteriophage tail tape measure protein
AATACCATGGTTGAAAAAGAATAACGGCAAA	0.0385	1.74e-16	1.19e-17	4.71	0.8	111.05	-1.21	1086843_unknown_2676_130_01486	bacteriophage tail tape measure protein
ATACGCATGTTTCTGTCTCCTTTTATCCAAA	0.0385	1.74e-16	1.19e-17	4.71	0.8	111.05	-1.21	1086843_unknown_2676_130_01477	phage holin
TATCCATGACTTCCTGTCGCTTTACCTGCAA	0.0385	1.74e-16	1.19e-17	4.71	0.8	111.05	-1.21	1086843_unknown_2676_130_01486	bacteriophage tail tape measure protein
CGTATCATAAACTTAAGAAAAGTTTAGTAGA	0.0385	1.74e-16	1.19e-17	4.71	0.8	111.05	-1.21	1086843_unknown_2676_130_01486	bacteriophage tail tape measure protein
AATGGCAACAATTTATTGATTATTGTATTCG	0.0385	1.74e-16	1.19e-17	4.71	0.8	111.05	-1.21	1086843_unknown_2676_130_01522	bacterophage DNA-directed DNA polymerase
ATCTGCGACTTTACGTCCAATAGCTTCATAC	0.0385	1.74e-16	1.19e-17	4.71	0.8	111.05	-1.21	1086843_unknown_2676_130_01505	virulence-associated E family protein
GAGATGCAATGGAATGGTGTTCCTAAAGACC	0.0385	1.74e-16	1.19e-17	4.71	0.8	111.05	-1.21	1086843_unknown_2676_130_01486	bacteriophage tail tape measure protein
ACGAATGAGAGTTAGCGTTACTTCAGGTGAT	0.0385	1.74e-16	1.19e-17	4.71	0.8	111.05	-1.21	1086843_unknown_2676_130_01486	bacteriophage tail tape measure protein
TTGGCTTTTACAGGCAGCAAACAAGTTCGTC	0.0385	1.74e-16	1.19e-17	4.71	0.8	111.05	-1.21	1086843_unknown_2676_130_01486	bacteriophage tail tape measure protein
AAACTTTTATACCTGACTTATACGAAAAACA	0.0385	1.74e-16	1.19e-17	4.71	0.8	111.05	-1.21	1086843_unknown_2676_130_01505	virulence-associated E family protein
CTGACGGCATAATGCCTAAACGTTTGCGGGA	0.0385	1.74e-16	1.19e-17	4.71	0.8	111.05	-1.21	1086843_unknown_2676_130_01486	bacteriophage tail tape measure protein
ATTGGCTACATCACCTGAAGTAACGCTAACT	0.0385	1.74e-16	1.19e-17	4.71	0.8	111.05	-1.21	1086843_unknown_2676_130_01486	bacteriophage tail tape measure protein
AGTTAGAACTAAAGAAGATTTAACGGAGTAC	0.0385	1.74e-16	1.19e-17	4.71	0.8	111.05	-1.21	1086843_unknown_2676_130_01505	virulence-associated E family protein
ATGAACTTTATGAAAATAAACTTTGGCGGTG	0.0385	1.74e-16	1.19e-17	4.71	0.8	111.05	-1.21	1086843_unknown_2676_130_01486	bacteriophage tail tape measure protein
AACAATGGCGTTTAGATGTATTTAACACACA	0.0385	1.74e-16	1.19e-17	4.71	0.8	111.05	-1.21	1086843_unknown_2676_130_01522	bacterophage DNA-directed DNA polymerase
ATGGCAACAATTTATTGATTATTGTATTCGA	0.0385	1.74e-16	1.19e-17	4.71	0.8	111.05	-1.21	1086843_unknown_2676_130_01522	bacterophage DNA-directed DNA polymerase
CACATCTATACCGTGGTGAGGTCTGCTAAAA	0.0385	1.74e-16	1.19e-17	4.71	0.8	111.05	-1.21	1086843_unknown_2676_130_01486	bacteriophage tail tape measure protein
TAAGGCGCCTACACCGCCTTGATAGCCACAA	0.0385	1.74e-16	1.19e-17	4.71	0.8	111.05	-1.21	1086843_unknown_2676_130_01522	bacterophage DNA-directed DNA polymerase
CACTTACTGCTAGTTCATTTCCTTCTTCAGC	0.0385	1.74e-16	1.19e-17	4.71	0.8	111.05	-1.21	1086843_unknown_2676_130_01522	bacterophage DNA-directed DNA polymerase
TGAGATGCAATGGAATGGTGTTCCTAAAGAC	0.0385	1.74e-16	1.19e-17	4.71	0.8	111.05	-1.21	1086843_unknown_2676_130_01486	bacteriophage tail tape measure protein
CTCATTTCTCAGATAGCACCACCGTATCATA	0.0385	1.74e-16	1.19e-17	4.71	0.8	111.05	-1.21	1086843_unknown_2676_130_01492	phage protein
TAACAATAGATATTGGCGCTCACAGTTTAAC	0.0385	1.74e-16	1.19e-17	4.71	0.8	111.05	-1.21	1086843_unknown_2676_130_01486	bacteriophage tail tape measure protein
ATCTCTCTATGCTTATGTGTTGAATATATAC	0.0385	1.74e-16	1.19e-17	4.71	0.8	111.05	-1.21	1086843_unknown_2676_130_01505	virulence-associated E family protein
ATAGATATTGGCGCTCACAGTTTAACCCAAG	0.0385	1.74e-16	1.19e-17	4.71	0.8	111.05	-1.21	1086843_unknown_2676_130_01486	bacteriophage tail tape measure protein
AGTGATGAACTTTATGAAAATAAACTTTGGC	0.0385	1.74e-16	1.19e-17	4.71	0.8	111.05	-1.21	1086843_unknown_2676_130_01486	bacteriophage tail tape measure protein
AATTATCTCAGGTGCCATTAAAGTCATCTAT	0.0385	1.74e-16	1.19e-17	4.71	0.8	111.05	-1.21	1086843_unknown_2676_130_01486	bacteriophage tail tape measure protein
ATGACTTTAATGGCACCTGAGATAATTTGCA	0.0385	1.74e-16	1.19e-17	4.71	0.8	111.05	-1.21	1086843_unknown_2676_130_01486	bacteriophage tail tape measure protein
ATTAGCATTCTTTAACAATAGATATTGGCGC	0.0385	1.74e-16	1.19e-17	4.71	0.8	111.05	-1.21	1086843_unknown_2676_130_01486	bacteriophage tail tape measure protein
CGGCATAATGCCTAAACGTTTGCGGGATATA	0.0385	1.74e-16	1.19e-17	4.71	0.8	111.05	-1.21	1086843_unknown_2676_130_01486	bacteriophage tail tape measure protein
TATTATTCATCATATTATGACCGATAATACA	0.0385	1.74e-16	1.19e-17	4.71	0.8	111.05	-1.21	1086843_unknown_2676_130_01502	hypothetical protein
ACGACATTTACTGCTGAAGAAGGAAATGAAC	0.0385	1.74e-16	1.19e-17	4.71	0.8	111.05	-1.21	1086843_unknown_2676_130_01522	bacterophage DNA-directed DNA polymerase
TAATTTCTACACTCATTTCTCAGATAGCACC	0.0385	1.74e-16	1.19e-17	4.71	0.8	111.05	-1.21	1086843_unknown_2676_130_01492	phage protein
AAGCTGAAGATGCAGCTAAAGGTATCTGGGG	0.0385	1.74e-16	1.19e-17	4.71	0.8	111.05	-1.21	1086843_unknown_2676_130_01486	bacteriophage tail tape measure protein
CCTTTAGTGATGCTTTCTACCGGGACATTAA	0.0385	1.74e-16	1.19e-17	4.71	0.8	111.05	-1.21	1086843_unknown_2676_130_01522	bacterophage DNA-directed DNA polymerase
TGTATCCCTCTTCTACTAACTTGTCCCGAAC	0.0385	1.74e-16	1.19e-17	4.71	0.8	111.05	-1.21	1086843_unknown_2676_130_01524	hypothetical protein
AGAAAATCCAGGTGCTTTGGTTGAAAAAGTG	0.0385	1.74e-16	1.19e-17	4.71	0.8	111.05	-1.21	1086843_unknown_2676_130_01486	bacteriophage tail tape measure protein
CTTCACAAATGTTTAATGTCCCGGTAGAAAG	0.0385	1.74e-16	1.19e-17	4.71	0.8	111.05	-1.21	1086843_unknown_2676_130_01522	bacterophage DNA-directed DNA polymerase
TTAGGACGACATTTACTGCTGAAGAAGGAAA	0.0385	1.74e-16	1.19e-17	4.71	0.8	111.05	-1.21	1086843_unknown_2676_130_01522	bacterophage DNA-directed DNA polymerase
CTAAAGTGTACTCTACTATTGCAGGTAAAGC	0.0385	1.74e-16	1.19e-17	4.71	0.8	111.05	-1.21	1086843_unknown_2676_130_01486	bacteriophage tail tape measure protein
TTACAGGCAGCAAACAAGTTCGTCCAGGTTC	0.0385	1.74e-16	1.19e-17	4.71	0.8	111.05	-1.21	1086843_unknown_2676_130_01486	bacteriophage tail tape measure protein
ATGATGCAAATTATCTCAGGTGCCATTAAAG	0.0385	1.74e-16	1.19e-17	4.71	0.8	111.05	-1.21	1086843_unknown_2676_130_01486	bacteriophage tail tape measure protein
ATTCTCATCATAATACAGATCCTGTAAGTGG	0.0385	1.74e-16	1.19e-17	4.71	0.8	111.05	-1.21	1086843_unknown_2676_130_01505	virulence-associated E family protein
TACTTTTGTATCAGTTATCATTCTTCGCGAA	0.0385	1.74e-16	1.19e-17	4.71	0.8	111.05	-1.21	1086843_unknown_2676_130_01524	hypothetical protein
TACTTCAATATATCCCGCAAACGTTTAGGCA	0.0385	1.74e-16	1.19e-17	4.71	0.8	111.05	-1.21	1086843_unknown_2676_130_01486	bacteriophage tail tape measure protein
CAACAATTTATTGATTATTGTATTCGAGATG	0.0385	1.74e-16	1.19e-17	4.71	0.8	111.05	-1.21	1086843_unknown_2676_130_01522	bacterophage DNA-directed DNA polymerase
AACGAACCTGGACGAACTTGTTTGCTGCCTG	0.0385	1.74e-16	1.19e-17	4.71	0.8	111.05	-1.21	1086843_unknown_2676_130_01486	bacteriophage tail tape measure protein
CGCCAATATCTATTGTTAAAGAATGCTAATA	0.0385	1.74e-16	1.19e-17	4.71	0.8	111.05	-1.21	1086843_unknown_2676_130_01486	bacteriophage tail tape measure protein
TTCTGTCTCCTTTTATCCAAAATAAAAAGAC	0.0385	1.74e-16	1.19e-17	4.71	0.8	111.05	-1.21
TCATACGACTATTATTCATCATATTATGACC	0.0385	1.74e-16	1.19e-17	4.71	0.8	111.05	-1.21	1086843_unknown_2676_130_01502	hypothetical protein
ATATCTGCGACTTTACGTCCAATAGCTTCAT	0.0385	1.74e-16	1.19e-17	4.71	0.8	111.05	-1.21	1086843_unknown_2676_130_01505	virulence-associated E family protein
ACTTTTTCAACCAAAGCACCTGGATTTTCTA	0.0385	1.74e-16	1.19e-17	4.71	0.8	111.05	-1.21	1086843_unknown_2676_130_01486	bacteriophage tail tape measure protein
TATATGAAGCATCGGCTTCACAAATGTTTAA	0.0385	1.74e-16	1.19e-17	4.71	0.8	111.05	-1.21	1086843_unknown_2676_130_01522	bacterophage DNA-directed DNA polymerase
ATTATTCATCATATTATGACCGATAATACAA	0.0385	1.74e-16	1.19e-17	4.71	0.8	111.05	-1.21	1086843_unknown_2676_130_01502	hypothetical protein
ACGACTATTATTCATCATATTATGACCGATA	0.0385	1.74e-16	1.19e-17	4.71	0.8	111.05	-1.21	1086843_unknown_2676_130_01502	hypothetical protein
TCCCGAACTACTTTTGTATCAGTTATCATTC	0.0385	1.74e-16	1.19e-17	4.71	0.8	111.05	-1.21	1086843_unknown_2676_130_01524	hypothetical protein
ATGAGAGTTAGCGTTACTTCAGGTGATGTAG	0.0385	1.74e-16	1.19e-17	4.71	0.8	111.05	-1.21	1086843_unknown_2676_130_01486	bacteriophage tail tape measure protein
CCAACCGCCTCTTGGGTTAAACTGTGAGCGC	0.0385	1.74e-16	1.19e-17	4.71	0.8	111.05	-1.21	1086843_unknown_2676_130_01486	bacteriophage tail tape measure protein
ACAGGCAGCAAACAAGTTCGTCCAGGTTCGT	0.0385	1.74e-16	1.19e-17	4.71	0.8	111.05	-1.21	1086843_unknown_2676_130_01486	bacteriophage tail tape measure protein
ACCGTGGTGAGGTCTGCTAAAAGGATAACCC	0.0385	1.74e-16	1.19e-17	4.71	0.8	111.05	-1.21	1086843_unknown_2676_130_01486	bacteriophage tail tape measure protein
AAAGATATATGAAGCATCGGCTTCACAAATG	0.0385	1.74e-16	1.19e-17	4.71	0.8	111.05	-1.21	1086843_unknown_2676_130_01522	bacterophage DNA-directed DNA polymerase
CCACTTGGAGACCAACCGCCTCTTGGGTTAA	0.0385	1.74e-16	1.19e-17	4.71	0.8	111.05	-1.21	1086843_unknown_2676_130_01486	bacteriophage tail tape measure protein
CTACCGGGACATTAAACATTTGTGAAGCCGA	0.0385	1.74e-16	1.19e-17	4.71	0.8	111.05	-1.21	1086843_unknown_2676_130_01522	bacterophage DNA-directed DNA polymerase
AGGCGCGTATCATAAACTTAAGAAAAGTTTA	0.0385	1.74e-16	1.19e-17	4.71	0.8	111.05	-1.21	1086843_unknown_2676_130_01486	bacteriophage tail tape measure protein
CTACTAACTTGTCCCGAACTACTTTTGTATC	0.0385	1.74e-16	1.19e-17	4.71	0.8	111.05	-1.21	1086843_unknown_2676_130_01524	hypothetical protein
ATTTTCATAAAGTTCATCACTTTTTCAACCA	0.0385	1.74e-16	1.19e-17	4.71	0.8	111.05	-1.21	1086843_unknown_2676_130_01486	bacteriophage tail tape measure protein
CTGTCTCCTTTTATCCAAAATAAAAAGACGA	0.0385	1.74e-16	1.19e-17	4.71	0.8	111.05	-1.21
AAACAGTTAGAACTAAAGAAGATTTAACGGA	0.0385	1.74e-16	1.19e-17	4.71	0.8	111.05	-1.21	1086843_unknown_2676_130_01505	virulence-associated E family protein
AGACCAACCGCCTCTTGGGTTAAACTGTGAG	0.0385	1.74e-16	1.19e-17	4.71	0.8	111.05	-1.21	1086843_unknown_2676_130_01486	bacteriophage tail tape measure protein
CGCGTATCATAAACTTAAGAAAAGTTTAGTA	0.0385	1.74e-16	1.19e-17	4.71	0.8	111.05	-1.21	1086843_unknown_2676_130_01486	bacteriophage tail tape measure protein
ATCTATACCGTGGTGAGGTCTGCTAAAAGGA	0.0385	1.74e-16	1.19e-17	4.71	0.8	111.05	-1.21	1086843_unknown_2676_130_01486	bacteriophage tail tape measure protein
AAATAAAGCTGCATCTGCTTGGGCAGGAGAT	0.0385	1.74e-16	1.19e-17	4.71	0.8	111.05	-1.21	1086843_unknown_2676_130_01486	bacteriophage tail tape measure protein
AACTTGTCCCGAACTACTTTTGTATCAGTTA	0.0385	1.74e-16	1.19e-17	4.71	0.8	111.05	-1.21	1086843_unknown_2676_130_01524	hypothetical protein
TAAAGTTCATCACTTTTTCAACCAAAGCACC	0.0385	1.74e-16	1.19e-17	4.71	0.8	111.05	-1.21	1086843_unknown_2676_130_01486	bacteriophage tail tape measure protein
AAAGACCCAATACCATGGTTGAAAAAGAATA	0.0385	1.74e-16	1.19e-17	4.71	0.8	111.05	-1.21	1086843_unknown_2676_130_01486	bacteriophage tail tape measure protein
CAGGTAAAGCGACAGGAAGTCATGGATATAA	0.0385	1.74e-16	1.19e-17	4.71	0.8	111.05	-1.21	1086843_unknown_2676_130_01486	bacteriophage tail tape measure protein
TACATTATGAGATGCAATGGAATGGTGTTCC	0.0385	1.74e-16	1.19e-17	4.71	0.8	111.05	-1.21	1086843_unknown_2676_130_01486	bacteriophage tail tape measure protein
ACAAGCATACCACTTACAGGATCTGTATTAT	0.0385	1.74e-16	1.19e-17	4.71	0.8	111.05	-1.21	1086843_unknown_2676_130_01505	virulence-associated E family protein
ACGGCATAATGCCTAAACGTTTGCGGGATAT	0.0385	1.74e-16	1.19e-17	4.71	0.8	111.05	-1.21	1086843_unknown_2676_130_01486	bacteriophage tail tape measure protein
ATTTCTCAGATAGCACCACCGTATCATAACC	0.0385	1.74e-16	1.19e-17	4.71	0.8	111.05	-1.21	1086843_unknown_2676_130_01492	phage protein
CACCATTCCATTGCATCTCATAATGTAAATG	0.0385	1.74e-16	1.19e-17	4.71	0.8	111.05	-1.21	1086843_unknown_2676_130_01486	bacteriophage tail tape measure protein
AGAGGCGGTTGGTCTCCAAGTGGTCCTAGAA	0.0385	1.74e-16	1.19e-17	4.71	0.8	111.05	-1.21	1086843_unknown_2676_130_01486	bacteriophage tail tape measure protein
ATATTTAGGTTATGATACGGTGGTGCTATCT	0.0385	1.74e-16	1.19e-17	4.71	0.8	111.05	-1.21	1086843_unknown_2676_130_01493	phage head-tail joining protein
CATTTACTGCTGAAGAAGGAAATGAACTAGC	0.0385	1.74e-16	1.19e-17	4.71	0.8	111.05	-1.21	1086843_unknown_2676_130_01522	bacterophage DNA-directed DNA polymerase
ACGTTTAGGCATTATGCCGTCAGAGGGCATG	0.0385	1.74e-16	1.19e-17	4.71	0.8	111.05	-1.21	1086843_unknown_2676_130_01486	bacteriophage tail tape measure protein
ACTTGTCCCGAACTACTTTTGTATCAGTTAT	0.0385	1.74e-16	1.19e-17	4.71	0.8	111.05	-1.21	1086843_unknown_2676_130_01524	hypothetical protein
CATCACTAAAGGCGACCCTCTCAGACAAAAA	0.0385	1.74e-16	1.19e-17	4.71	0.8	111.05	-1.21	1086843_unknown_2676_130_01522	bacterophage DNA-directed DNA polymerase
TTTTTATTTTGGATAAAAGGAGACAGAAACA	0.0385	1.74e-16	1.19e-17	4.71	0.8	111.05	-1.21
ATCATATTATGACCGATAATACAATAGATCA	0.0385	1.74e-16	1.19e-17	4.71	0.8	111.05	-1.21	1086843_unknown_2676_130_01502	hypothetical protein
TGAGAGGGTCGCCTTTAGTGATGCTTTCTAC	0.0385	1.74e-16	1.19e-17	4.71	0.8	111.05	-1.21	1086843_unknown_2676_130_01522	bacterophage DNA-directed DNA polymerase
CTTTAGCTGCATCTTCAGCTTTTTCTAATGC	0.0385	1.74e-16	1.19e-17	4.71	0.8	111.05	-1.21	1086843_unknown_2676_130_01486	bacteriophage tail tape measure protein
TCGGGACAAGTTAGTAGAAGAGGGATACAAA	0.0385	1.74e-16	1.19e-17	4.71	0.8	111.05	-1.21	1086843_unknown_2676_130_01524	hypothetical protein
TTTCTACCGGGACATTAAACATTTGTGAAGC	0.0385	1.74e-16	1.19e-17	4.71	0.8	111.05	-1.21	1086843_unknown_2676_130_01522	bacterophage DNA-directed DNA polymerase
CAAGAGGCGGTTGGTCTCCAAGTGGTCCTAG	0.0385	1.74e-16	1.19e-17	4.71	0.8	111.05	-1.21	1086843_unknown_2676_130_01486	bacteriophage tail tape measure protein
CTCTATGCTTATGTGTTGAATATATACAATA	0.0385	1.74e-16	1.19e-17	4.71	0.8	111.05	-1.21	1086843_unknown_2676_130_01505	virulence-associated E family protein
ATTTTGCATATTGTATATATTCAACACATAA	0.0385	1.74e-16	1.19e-17	4.71	0.8	111.05	-1.21	1086843_unknown_2676_130_01505	virulence-associated E family protein
TGTCTTGCTAAACATTTTAATAAGCCGATGC	0.0385	1.74e-16	1.19e-17	4.71	0.8	111.05	-1.21	1086843_unknown_2676_130_01522	bacterophage DNA-directed DNA polymerase
ATGAGTTAAGTGAGTTATATTTCAGTCTTCA	0.0385	1.74e-16	1.19e-17	4.71	0.8	111.05	-1.21	1086843_unknown_2676_130_01524	hypothetical protein
ACCACGGTATAGATGTGAACTATCCTTACGG	0.0385	1.74e-16	1.19e-17	4.71	0.8	111.05	-1.21	1086843_unknown_2676_130_01486	bacteriophage tail tape measure protein
CTTGTTTGCTGCCTGTAAAAGCCAACTTAGA	0.0385	1.74e-16	1.19e-17	4.71	0.8	111.05	-1.21	1086843_unknown_2676_130_01486	bacteriophage tail tape measure protein
ATGCCGTCAGAGGGCATGGAAATATATACAG	0.0385	1.74e-16	1.19e-17	4.71	0.8	111.05	-1.21	1086843_unknown_2676_130_01486	bacteriophage tail tape measure protein
TAAATAAAGCTGCATCTGCTTGGGCAGGAGA	0.0385	1.74e-16	1.19e-17	4.71	0.8	111.05	-1.21	1086843_unknown_2676_130_01486	bacteriophage tail tape measure protein
CACATTTACATTATGAGATGCAATGGAATGG	0.0385	1.74e-16	1.19e-17	4.71	0.8	111.05	-1.21	1086843_unknown_2676_130_01486	bacteriophage tail tape measure protein
TTCCATTGCATCTCATAATGTAAATGTGGTC	0.0385	1.74e-16	1.19e-17	4.71	0.8	111.05	-1.21	1086843_unknown_2676_130_01486	bacteriophage tail tape measure protein
ATTTTATTGTACTCCGTTAAATCTTCTTTAG	0.0385	1.74e-16	1.19e-17	4.71	0.8	111.05	-1.21	1086843_unknown_2676_130_01505	virulence-associated E family protein
TAGCATTCTTTAACAATAGATATTGGCGCTC	0.0385	1.74e-16	1.19e-17	4.71	0.8	111.05	-1.21	1086843_unknown_2676_130_01486	bacteriophage tail tape measure protein
TTTAGAAAATCCAGGTGCTTTGGTTGAAAAA	0.0385	1.74e-16	1.19e-17	4.71	0.8	111.05	-1.21	1086843_unknown_2676_130_01486	bacteriophage tail tape measure protein
CTGAAGAAGGAAATGAACTAGCAGTAAGTGA	0.0385	1.74e-16	1.19e-17	4.71	0.8	111.05	-1.21	1086843_unknown_2676_130_01522	bacterophage DNA-directed DNA polymerase
CCAATACCATGGTTGAAAAAGAATAACGGCA	0.0385	1.74e-16	1.19e-17	4.71	0.8	111.05	-1.21	1086843_unknown_2676_130_01486	bacteriophage tail tape measure protein
AAAGTTCATCACTTTTTCAACCAAAGCACCT	0.0385	1.74e-16	1.19e-17	4.71	0.8	111.05	-1.21	1086843_unknown_2676_130_01486	bacteriophage tail tape measure protein
ACCCAATACCATGGTTGAAAAAGAATAACGG	0.0385	1.74e-16	1.19e-17	4.71	0.8	111.05	-1.21	1086843_unknown_2676_130_01486	bacteriophage tail tape measure protein
CTGGCTTGTGGCTATCAAGGCGGTGTAGGCG	0.0385	1.74e-16	1.19e-17	4.71	0.8	111.05	-1.21	1086843_unknown_2676_130_01522	bacterophage DNA-directed DNA polymerase
GTCTTGCTAAACATTTTAATAAGCCGATGCC	0.0385	1.74e-16	1.19e-17	4.71	0.8	111.05	-1.21	1086843_unknown_2676_130_01522	bacterophage DNA-directed DNA polymerase
TTAGAACTAAAGAAGATTTAACGGAGTACAA	0.0385	1.74e-16	1.19e-17	4.71	0.8	111.05	-1.21	1086843_unknown_2676_130_01505	virulence-associated E family protein
AACGTTTGCGGGATATATTGAAGTAATCCTT	0.0385	1.74e-16	1.19e-17	4.71	0.8	111.05	-1.21	1086843_unknown_2676_130_01486	bacteriophage tail tape measure protein
TTCATTTCCTTCTTCAGCAGTAAATGTCGTC	0.0385	1.74e-16	1.19e-17	4.71	0.8	111.05	-1.21	1086843_unknown_2676_130_01522	bacterophage DNA-directed DNA polymerase
ACATCACCTGAAGTAACGCTAACTCTCATTC	0.0385	1.74e-16	1.19e-17	4.71	0.8	111.05	-1.21	1086843_unknown_2676_130_01486	bacteriophage tail tape measure protein
AAAGTGAACTACAAGGTCTTATAGATAATTG	0.0385	1.74e-16	1.19e-17	4.71	0.8	111.05	-1.21	1086843_unknown_2676_130_01522	bacterophage DNA-directed DNA polymerase
TACTCTACTATTGCAGGTAAAGCGACAGGAA	0.0385	1.74e-16	1.19e-17	4.71	0.8	111.05	-1.21	1086843_unknown_2676_130_01486	bacteriophage tail tape measure protein
ATTTCCATGCCCTCTGACGGCATAATGCCTA	0.0385	1.74e-16	1.19e-17	4.71	0.8	111.05	-1.21	1086843_unknown_2676_130_01486	bacteriophage tail tape measure protein
AATATATCCCGCAAACGTTTAGGCATTATGC	0.0385	1.74e-16	1.19e-17	4.71	0.8	111.05	-1.21	1086843_unknown_2676_130_01486	bacteriophage tail tape measure protein
ATGCCCATAGATGACTTTAATGGCACCTGAG	0.0385	1.74e-16	1.19e-17	4.71	0.8	111.05	-1.21	1086843_unknown_2676_130_01486	bacteriophage tail tape measure protein
AACTTAGATAAATGCCCATAGATGACTTTAA	0.0385	1.74e-16	1.19e-17	4.71	0.8	111.05	-1.21	1086843_unknown_2676_130_01486	bacteriophage tail tape measure protein
ATGTTTCTGTCTCCTTTTATCCAAAATAAAA	0.0385	1.74e-16	1.19e-17	4.71	0.8	111.05	-1.21	1086843_unknown_2676_130_01477	phage holin
AAGTGAACTACAAGGTCTTATAGATAATTGG	0.0385	1.74e-16	1.19e-17	4.71	0.8	111.05	-1.21	1086843_unknown_2676_130_01522	bacterophage DNA-directed DNA polymerase
AATTATCTATAAGACCTTGTAGTTCACTTTC	0.0385	1.74e-16	1.19e-17	4.71	0.8	111.05	-1.21	1086843_unknown_2676_130_01522	bacterophage DNA-directed DNA polymerase
TTAGTACCGTAAGGATAGTTCACATCTATAC	0.0385	1.74e-16	1.19e-17	4.71	0.8	111.05	-1.21	1086843_unknown_2676_130_01486	bacteriophage tail tape measure protein
TTCCTAAAGACCCAATACCATGGTTGAAAAA	0.0385	1.74e-16	1.19e-17	4.71	0.8	111.05	-1.21	1086843_unknown_2676_130_01486	bacteriophage tail tape measure protein
CCATTGCATCTCATAATGTAAATGTGGTCCC	0.0385	1.74e-16	1.19e-17	4.71	0.8	111.05	-1.21	1086843_unknown_2676_130_01486	bacteriophage tail tape measure protein
CCATGACTTCCTGTCGCTTTACCTGCAATAG	0.0385	1.74e-16	1.19e-17	4.71	0.8	111.05	-1.21	1086843_unknown_2676_130_01486	bacteriophage tail tape measure protein
TCATTTCTCAGATAGCACCACCGTATCATAA	0.0385	1.74e-16	1.19e-17	4.71	0.8	111.05	-1.21	1086843_unknown_2676_130_01492	phage protein
TGAAGCTATTGGACGTAAAGTCGCAGATATC	0.0385	1.74e-16	1.19e-17	4.71	0.8	111.05	-1.21	1086843_unknown_2676_130_01505	virulence-associated E family protein
TTTCAACCATGGTATTGGGTCTTTAGGAACA	0.0385	1.74e-16	1.19e-17	4.71	0.8	111.05	-1.21	1086843_unknown_2676_130_01486	bacteriophage tail tape measure protein
CACTTGGAGACCAACCGCCTCTTGGGTTAAA	0.0385	1.74e-16	1.19e-17	4.71	0.8	111.05	-1.21	1086843_unknown_2676_130_01486	bacteriophage tail tape measure protein
AAAAAGCTGAAGATGCAGCTAAAGGTATCTG	0.0385	1.74e-16	1.19e-17	4.71	0.8	111.05	-1.21	1086843_unknown_2676_130_01486	bacteriophage tail tape measure protein
AAAAGCTGAAGATGCAGCTAAAGGTATCTGG	0.0385	1.74e-16	1.19e-17	4.71	0.8	111.05	-1.21	1086843_unknown_2676_130_01486	bacteriophage tail tape measure protein
AAACTTGTTATTTTCATATAACACCAATCCA	0.0385	1.74e-16	1.19e-17	4.71	0.8	111.05	-1.21	1086843_unknown_2676_130_01505	virulence-associated E family protein
AAATCAAAACTGTTCACAAGCATACCACTTA	0.0385	1.74e-16	1.19e-17	4.71	0.8	111.05	-1.21	1086843_unknown_2676_130_01505	virulence-associated E family protein
AAATCCAGGTGCTTTGGTTGAAAAAGTGATG	0.0385	1.74e-16	1.19e-17	4.71	0.8	111.05	-1.21	1086843_unknown_2676_130_01486	bacteriophage tail tape measure protein
AAAGCATCACTAAAGGCGACCCTCTCAGACA	0.0385	1.74e-16	1.19e-17	4.71	0.8	111.05	-1.21	1086843_unknown_2676_130_01522	bacterophage DNA-directed DNA polymerase
AAAGTGTACTCTACTATTGCAGGTAAAGCGA	0.0385	1.74e-16	1.19e-17	4.71	0.8	111.05	-1.21	1086843_unknown_2676_130_01486	bacteriophage tail tape measure protein
AACCGCCTCTTGGGTTAAACTGTGAGCGCCA	0.0385	1.74e-16	1.19e-17	4.71	0.8	111.05	-1.21	1086843_unknown_2676_130_01486	bacteriophage tail tape measure protein
ACTGTGAGCGCCAATATCTATTGTTAAAGAA	0.0385	1.74e-16	1.19e-17	4.71	0.8	111.05	-1.21	1086843_unknown_2676_130_01486	bacteriophage tail tape measure protein
AACTGGCTTGTGGCTATCAAGGCGGTGTAGG	0.0385	1.74e-16	1.19e-17	4.71	0.8	111.05	-1.21	1086843_unknown_2676_130_01522	bacterophage DNA-directed DNA polymerase
AATCAAAACTGTTCACAAGCATACCACTTAC	0.0385	1.74e-16	1.19e-17	4.71	0.8	111.05	-1.21	1086843_unknown_2676_130_01505	virulence-associated E family protein
AATCCAGGTGCTTTGGTTGAAAAAGTGATGA	0.0385	1.74e-16	1.19e-17	4.71	0.8	111.05	-1.21	1086843_unknown_2676_130_01486	bacteriophage tail tape measure protein
AATGATAACTGATACAAAAGTAGTTCGGGAC	0.0385	1.74e-16	1.19e-17	4.71	0.8	111.05	-1.21	1086843_unknown_2676_130_01524	hypothetical protein
AATGCCTAAACGTTTGCGGGATATATTGAAG	0.0385	1.74e-16	1.19e-17	4.71	0.8	111.05	-1.21	1086843_unknown_2676_130_01486	bacteriophage tail tape measure protein
AAGAATGATAACTGATACAAAAGTAGTTCGG	0.0385	1.74e-16	1.19e-17	4.71	0.8	111.05	-1.21	1086843_unknown_2676_130_01524	hypothetical protein
AAGCATCACTAAAGGCGACCCTCTCAGACAA	0.0385	1.74e-16	1.19e-17	4.71	0.8	111.05	-1.21	1086843_unknown_2676_130_01522	bacterophage DNA-directed DNA polymerase
AAGCTATAGAAACTTTTATACCTGACTTATA	0.0385	1.74e-16	1.19e-17	4.71	0.8	111.05	-1.21	1086843_unknown_2676_130_01505	virulence-associated E family protein
ACACCGCCTTGATAGCCACAAGCCAGTTCCG	0.0385	1.74e-16	1.19e-17	4.71	0.8	111.05	-1.21	1086843_unknown_2676_130_01522	bacterophage DNA-directed DNA polymerase
ACACTCATTTCTCAGATAGCACCACCGTATC	0.0385	1.74e-16	1.19e-17	4.71	0.8	111.05	-1.21	1086843_unknown_2676_130_01492	phage protein
ACACTTTAGTACCGTAAGGATAGTTCACATC	0.0385	1.74e-16	1.19e-17	4.71	0.8	111.05	-1.21	1086843_unknown_2676_130_01486	bacteriophage tail tape measure protein
ACAGTTTAACCCAAGAGGCGGTTGGTCTCCA	0.0385	1.74e-16	1.19e-17	4.71	0.8	111.05	-1.21	1086843_unknown_2676_130_01486	bacteriophage tail tape measure protein
ACCCAAGAGGCGGTTGGTCTCCAAGTGGTCC	0.0385	1.74e-16	1.19e-17	4.71	0.8	111.05	-1.21	1086843_unknown_2676_130_01486	bacteriophage tail tape measure protein
ACCTGCAATAGTAGAGTACACTTTAGTACCG	0.0385	1.74e-16	1.19e-17	4.71	0.8	111.05	-1.21	1086843_unknown_2676_130_01486	bacteriophage tail tape measure protein
ACCGCCTTGATAGCCACAAGCCAGTTCCGAC	0.0385	1.74e-16	1.19e-17	4.71	0.8	111.05	-1.21	1086843_unknown_2676_130_01522	bacterophage DNA-directed DNA polymerase
ACCGTAAGGATAGTTCACATCTATACCGTGG	0.0385	1.74e-16	1.19e-17	4.71	0.8	111.05	-1.21	1086843_unknown_2676_130_01486	bacteriophage tail tape measure protein
ACTACTTTTGTATCAGTTATCATTCTTCGCG	0.0385	1.74e-16	1.19e-17	4.71	0.8	111.05	-1.21	1086843_unknown_2676_130_01524	hypothetical protein
ACTATCCTTACGGTACTAAAGTGTACTCTAC	0.0385	1.74e-16	1.19e-17	4.71	0.8	111.05	-1.21	1086843_unknown_2676_130_01486	bacteriophage tail tape measure protein
ACTCATTTCTCAGATAGCACCACCGTATCAT	0.0385	1.74e-16	1.19e-17	4.71	0.8	111.05	-1.21	1086843_unknown_2676_130_01492	phage protein
ACTCTACTATTGCAGGTAAAGCGACAGGAAG	0.0385	1.74e-16	1.19e-17	4.71	0.8	111.05	-1.21	1086843_unknown_2676_130_01486	bacteriophage tail tape measure protein
ACTTATCAACCACATAGGCTGATGTATTGGC	0.0385	1.74e-16	1.19e-17	4.71	0.8	111.05	-1.21	1086843_unknown_2676_130_01505	virulence-associated E family protein
ACTTCCTGTCGCTTTACCTGCAATAGTAGAG	0.0385	1.74e-16	1.19e-17	4.71	0.8	111.05	-1.21	1086843_unknown_2676_130_01486	bacteriophage tail tape measure protein
ACTTTAGTACCGTAAGGATAGTTCACATCTA	0.0385	1.74e-16	1.19e-17	4.71	0.8	111.05	-1.21	1086843_unknown_2676_130_01486	bacteriophage tail tape measure protein
ATACCTTTAGCTGCATCTTCAGCTTTTTCTA	0.0385	1.74e-16	1.19e-17	4.71	0.8	111.05	-1.21	1086843_unknown_2676_130_01486	bacteriophage tail tape measure protein
ATATACTCTTTGATCTATTGTATTATCGGTC	0.0385	1.74e-16	1.19e-17	4.71	0.8	111.05	-1.21	1086843_unknown_2676_130_01502	hypothetical protein
ATATATCCCGCAAACGTTTAGGCATTATGCC	0.0385	1.74e-16	1.19e-17	4.71	0.8	111.05	-1.21	1086843_unknown_2676_130_01486	bacteriophage tail tape measure protein
ATAGAAACTTTTATACCTGACTTATACGAAA	0.0385	1.74e-16	1.19e-17	4.71	0.8	111.05	-1.21	1086843_unknown_2676_130_01505	virulence-associated E family protein
ATAGCACCACCGTATCATAACCTAAATATGG	0.0385	1.74e-16	1.19e-17	4.71	0.8	111.05	-1.21	1086843_unknown_2676_130_01493	phage head-tail joining protein
ATCCCGCAAACGTTTAGGCATTATGCCGTCA	0.0385	1.74e-16	1.19e-17	4.71	0.8	111.05	-1.21	1086843_unknown_2676_130_01486	bacteriophage tail tape measure protein
ATTACTTCAATATATCCCGCAAACGTTTAGG	0.0385	1.74e-16	1.19e-17	4.71	0.8	111.05	-1.21	1086843_unknown_2676_130_01486	bacteriophage tail tape measure protein
CTTTTTATTTTGGATAAAAGGAGACAGAAAC	0.0385	1.74e-16	1.19e-17	4.71	0.8	111.05	-1.21
ATTGGTGTTATATGAAAATAACAAGTTTGCC	0.0385	1.74e-16	1.19e-17	4.71	0.8	111.05	-1.21	1086843_unknown_2676_130_01505	virulence-associated E family protein
ATGAAAATAACAAGTTTGCCTATTCTCATCA	0.0385	1.74e-16	1.19e-17	4.71	0.8	111.05	-1.21	1086843_unknown_2676_130_01505	virulence-associated E family protein
TGGCACCTGAGATAATTTGCATCATATTCCC	0.0385	1.74e-16	1.19e-17	4.71	0.8	111.05	-1.21	1086843_unknown_2676_130_01486	bacteriophage tail tape measure protein
ATGAGTATGAAGCTATTGGACGTAAAGTCGC	0.0385	1.74e-16	1.19e-17	4.71	0.8	111.05	-1.21	1086843_unknown_2676_130_01505	virulence-associated E family protein
ATGTGAACTATCCTTACGGTACTAAAGTGTA	0.0385	1.74e-16	1.19e-17	4.71	0.8	111.05	-1.21	1086843_unknown_2676_130_01486	bacteriophage tail tape measure protein
AGAAAAAGCTGAAGATGCAGCTAAAGGTATC	0.0385	1.74e-16	1.19e-17	4.71	0.8	111.05	-1.21	1086843_unknown_2676_130_01486	bacteriophage tail tape measure protein
AGAAAGCATCACTAAAGGCGACCCTCTCAGA	0.0385	1.74e-16	1.19e-17	4.71	0.8	111.05	-1.21	1086843_unknown_2676_130_01522	bacterophage DNA-directed DNA polymerase
AGAATAGGCAAACTTGTTATTTTCATATAAC	0.0385	1.74e-16	1.19e-17	4.71	0.8	111.05	-1.21	1086843_unknown_2676_130_01505	virulence-associated E family protein
AGAGTACACTTTAGTACCGTAAGGATAGTTC	0.0385	1.74e-16	1.19e-17	4.71	0.8	111.05	-1.21	1086843_unknown_2676_130_01486	bacteriophage tail tape measure protein
AGCTATAGAAACTTTTATACCTGACTTATAC	0.0385	1.74e-16	1.19e-17	4.71	0.8	111.05	-1.21	1086843_unknown_2676_130_01505	virulence-associated E family protein
AGTTTAACCCAAGAGGCGGTTGGTCTCCAAG	0.0385	1.74e-16	1.19e-17	4.71	0.8	111.05	-1.21	1086843_unknown_2676_130_01486	bacteriophage tail tape measure protein
AGTGTACTCTACTATTGCAGGTAAAGCGACA	0.0385	1.74e-16	1.19e-17	4.71	0.8	111.05	-1.21	1086843_unknown_2676_130_01486	bacteriophage tail tape measure protein
AGGACGACATTTACTGCTGAAGAAGGAAATG	0.0385	1.74e-16	1.19e-17	4.71	0.8	111.05	-1.21	1086843_unknown_2676_130_01522	bacterophage DNA-directed DNA polymerase
AGGCAAACTTGTTATTTTCATATAACACCAA	0.0385	1.74e-16	1.19e-17	4.71	0.8	111.05	-1.21	1086843_unknown_2676_130_01505	virulence-associated E family protein
CAAAACTGTTCACAAGCATACCACTTACAGG	0.0385	1.74e-16	1.19e-17	4.71	0.8	111.05	-1.21	1086843_unknown_2676_130_01505	virulence-associated E family protein
CAACCGCCTCTTGGGTTAAACTGTGAGCGCC	0.0385	1.74e-16	1.19e-17	4.71	0.8	111.05	-1.21	1086843_unknown_2676_130_01486	bacteriophage tail tape measure protein
CACCACGGTATAGATGTGAACTATCCTTACG	0.0385	1.74e-16	1.19e-17	4.71	0.8	111.05	-1.21	1086843_unknown_2676_130_01486	bacteriophage tail tape measure protein
CACTCATTTCTCAGATAGCACCACCGTATCA	0.0385	1.74e-16	1.19e-17	4.71	0.8	111.05	-1.21	1086843_unknown_2676_130_01492	phage protein
CACGGTATAGATGTGAACTATCCTTACGGTA	0.0385	1.74e-16	1.19e-17	4.71	0.8	111.05	-1.21	1086843_unknown_2676_130_01486	bacteriophage tail tape measure protein
CATTAGAAAAAGCTGAAGATGCAGCTAAAGG	0.0385	1.74e-16	1.19e-17	4.71	0.8	111.05	-1.21	1086843_unknown_2676_130_01486	bacteriophage tail tape measure protein
TTTTAGAAAATCCAGGTGCTTTGGTTGAAAA	0.0385	1.74e-16	1.19e-17	4.71	0.8	111.05	-1.21	1086843_unknown_2676_130_01486	bacteriophage tail tape measure protein
CCAAGAGGCGGTTGGTCTCCAAGTGGTCCTA	0.0385	1.74e-16	1.19e-17	4.71	0.8	111.05	-1.21	1086843_unknown_2676_130_01486	bacteriophage tail tape measure protein
CCATGCCCTCTGACGGCATAATGCCTAAACG	0.0385	1.74e-16	1.19e-17	4.71	0.8	111.05	-1.21	1086843_unknown_2676_130_01486	bacteriophage tail tape measure protein
CCTCTGACGGCATAATGCCTAAACGTTTGCG	0.0385	1.74e-16	1.19e-17	4.71	0.8	111.05	-1.21	1086843_unknown_2676_130_01486	bacteriophage tail tape measure protein
CCGCAAACGTTTAGGCATTATGCCGTCAGAG	0.0385	1.74e-16	1.19e-17	4.71	0.8	111.05	-1.21	1086843_unknown_2676_130_01486	bacteriophage tail tape measure protein
CTCACCACGGTATAGATGTGAACTATCCTTA	0.0385	1.74e-16	1.19e-17	4.71	0.8	111.05	-1.21	1086843_unknown_2676_130_01486	bacteriophage tail tape measure protein
CTCAGATAGCACCACCGTATCATAACCTAAA	0.0385	1.74e-16	1.19e-17	4.71	0.8	111.05	-1.21	1086843_unknown_2676_130_01493	phage head-tail joining protein
CTTACGGTACTAAAGTGTACTCTACTATTGC	0.0385	1.74e-16	1.19e-17	4.71	0.8	111.05	-1.21	1086843_unknown_2676_130_01486	bacteriophage tail tape measure protein
CTTGTCCCGAACTACTTTTGTATCAGTTATC	0.0385	1.74e-16	1.19e-17	4.71	0.8	111.05	-1.21	1086843_unknown_2676_130_01524	hypothetical protein
CTGTAAGTGGTATGCTTGTGAACAGTTTTGA	0.0385	1.74e-16	1.19e-17	4.71	0.8	111.05	-1.21	1086843_unknown_2676_130_01505	virulence-associated E family protein
CTGTCGCTTTACCTGCAATAGTAGAGTACAC	0.0385	1.74e-16	1.19e-17	4.71	0.8	111.05	-1.21	1086843_unknown_2676_130_01486	bacteriophage tail tape measure protein
CATCACCTGAAGTAACGCTAACTCTCATTCG	0.0385	1.74e-16	1.19e-17	4.71	0.8	111.05	-1.21	1086843_unknown_2676_130_01486	bacteriophage tail tape measure protein
CGAAGAATGATAACTGATACAAAAGTAGTTC	0.0385	1.74e-16	1.19e-17	4.71	0.8	111.05	-1.21	1086843_unknown_2676_130_01524	hypothetical protein
CGCATTAGAAAAAGCTGAAGATGCAGCTAAA	0.0385	1.74e-16	1.19e-17	4.71	0.8	111.05	-1.21	1086843_unknown_2676_130_01486	bacteriophage tail tape measure protein
CGCCTTGATAGCCACAAGCCAGTTCCGACAC	0.0385	1.74e-16	1.19e-17	4.71	0.8	111.05	-1.21	1086843_unknown_2676_130_01522	bacterophage DNA-directed DNA polymerase
CGTATAAGTCAGGTATAAAAGTTTCTATAGC	0.0385	1.74e-16	1.19e-17	4.71	0.8	111.05	-1.21	1086843_unknown_2676_130_01505	virulence-associated E family protein
TACCTTTAGCTGCATCTTCAGCTTTTTCTAA	0.0385	1.74e-16	1.19e-17	4.71	0.8	111.05	-1.21	1086843_unknown_2676_130_01486	bacteriophage tail tape measure protein
TACCTGCAATAGTAGAGTACACTTTAGTACC	0.0385	1.74e-16	1.19e-17	4.71	0.8	111.05	-1.21	1086843_unknown_2676_130_01486	bacteriophage tail tape measure protein
TACTAAAGTGTACTCTACTATTGCAGGTAAA	0.0385	1.74e-16	1.19e-17	4.71	0.8	111.05	-1.21	1086843_unknown_2676_130_01486	bacteriophage tail tape measure protein
TATAGAAACTTTTATACCTGACTTATACGAA	0.0385	1.74e-16	1.19e-17	4.71	0.8	111.05	-1.21	1086843_unknown_2676_130_01505	virulence-associated E family protein
TAGAAACTTTTATACCTGACTTATACGAAAA	0.0385	1.74e-16	1.19e-17	4.71	0.8	111.05	-1.21	1086843_unknown_2676_130_01505	virulence-associated E family protein
TAGGCAAACTTGTTATTTTCATATAACACCA	0.0385	1.74e-16	1.19e-17	4.71	0.8	111.05	-1.21	1086843_unknown_2676_130_01505	virulence-associated E family protein
TCACAGTTTAACCCAAGAGGCGGTTGGTCTC	0.0385	1.74e-16	1.19e-17	4.71	0.8	111.05	-1.21	1086843_unknown_2676_130_01486	bacteriophage tail tape measure protein
TCACTTTTTCAACCAAAGCACCTGGATTTTC	0.0385	1.74e-16	1.19e-17	4.71	0.8	111.05	-1.21	1086843_unknown_2676_130_01486	bacteriophage tail tape measure protein
TCCATGCCCTCTGACGGCATAATGCCTAAAC	0.0385	1.74e-16	1.19e-17	4.71	0.8	111.05	-1.21	1086843_unknown_2676_130_01486	bacteriophage tail tape measure protein
TCCCGGTAGAAAGCATCACTAAAGGCGACCC	0.0385	1.74e-16	1.19e-17	4.71	0.8	111.05	-1.21	1086843_unknown_2676_130_01522	bacterophage DNA-directed DNA polymerase
TCCTGTCGCTTTACCTGCAATAGTAGAGTAC	0.0385	1.74e-16	1.19e-17	4.71	0.8	111.05	-1.21	1086843_unknown_2676_130_01486	bacteriophage tail tape measure protein
TTACCTGCAATAGTAGAGTACACTTTAGTAC	0.0385	1.74e-16	1.19e-17	4.71	0.8	111.05	-1.21	1086843_unknown_2676_130_01486	bacteriophage tail tape measure protein
TTAGGCATTATGCCGTCAGAGGGCATGGAAA	0.0385	1.74e-16	1.19e-17	4.71	0.8	111.05	-1.21	1086843_unknown_2676_130_01486	bacteriophage tail tape measure protein
TTCCTTCTTCAGCAGTAAATGTCGTCCTAAC	0.0385	1.74e-16	1.19e-17	4.71	0.8	111.05	-1.21	1086843_unknown_2676_130_01522	bacterophage DNA-directed DNA polymerase
TTTCAACCAAAGCACCTGGATTTTCTAAAAA	0.0385	1.74e-16	1.19e-17	4.71	0.8	111.05	-1.21	1086843_unknown_2676_130_01486	bacteriophage tail tape measure protein
TGTTATATGAAAATAACAAGTTTGCCTATTC	0.0385	1.74e-16	1.19e-17	4.71	0.8	111.05	-1.21	1086843_unknown_2676_130_01505	virulence-associated E family protein
TGTGAACTATCCTTACGGTACTAAAGTGTAC	0.0385	1.74e-16	1.19e-17	4.71	0.8	111.05	-1.21	1086843_unknown_2676_130_01486	bacteriophage tail tape measure protein
GAAACTTTTATACCTGACTTATACGAAAAAC	0.0385	1.74e-16	1.19e-17	4.71	0.8	111.05	-1.21	1086843_unknown_2676_130_01505	virulence-associated E family protein
GAAAGCATCACTAAAGGCGACCCTCTCAGAC	0.0385	1.74e-16	1.19e-17	4.71	0.8	111.05	-1.21	1086843_unknown_2676_130_01522	bacterophage DNA-directed DNA polymerase
GACCAACCGCCTCTTGGGTTAAACTGTGAGC	0.0385	1.74e-16	1.19e-17	4.71	0.8	111.05	-1.21	1086843_unknown_2676_130_01486	bacteriophage tail tape measure protein
GCTGCATCTTCAGCTTTTTCTAATGCGTCAC	0.0385	1.74e-16	1.19e-17	4.71	0.8	111.05	-1.21	1086843_unknown_2676_130_01486	bacteriophage tail tape measure protein
GTCCCGGTAGAAAGCATCACTAAAGGCGACC	0.0385	1.74e-16	1.19e-17	4.71	0.8	111.05	-1.21	1086843_unknown_2676_130_01522	bacterophage DNA-directed DNA polymerase
AAAACGAATGAGAGTTAGCGTTACTTCAGGT	0.0385	1.74e-16	1.19e-17	4.71	0.8	111.05	-1.21	1086843_unknown_2676_130_01486	bacteriophage tail tape measure protein
AAAATGGCGAAAGGCGCGTATCATAAACTTA	0.0385	1.74e-16	1.19e-17	4.71	0.8	111.05	-1.21	1086843_unknown_2676_130_01486	bacteriophage tail tape measure protein
AAAAGAACAATGGCGTTTAGATGTATTTAAC	0.0385	1.74e-16	1.19e-17	4.71	0.8	111.05	-1.21	1086843_unknown_2676_130_01522	bacterophage DNA-directed DNA polymerase
AAAAGTAGTTCGGGACAAGTTAGTAGAAGAG	0.0385	1.74e-16	1.19e-17	4.71	0.8	111.05	-1.21	1086843_unknown_2676_130_01524	hypothetical protein
AAATCCATTCTTCAGGTGGCATCGGCTTATT	0.0385	1.74e-16	1.19e-17	4.71	0.8	111.05	-1.21	1086843_unknown_2676_130_01522	bacterophage DNA-directed DNA polymerase
AAATGTTCCACCTACCATTCTGATAAATTCA	0.0385	1.74e-16	1.19e-17	4.71	0.8	111.05	-1.21	1086843_unknown_2676_130_01502	hypothetical protein
AAATGTTTAATGTCCCGGTAGAAAGCATCAC	0.0385	1.74e-16	1.19e-17	4.71	0.8	111.05	-1.21	1086843_unknown_2676_130_01522	bacterophage DNA-directed DNA polymerase
AAAGAACAATGGCGTTTAGATGTATTTAACA	0.0385	1.74e-16	1.19e-17	4.71	0.8	111.05	-1.21	1086843_unknown_2676_130_01522	bacterophage DNA-directed DNA polymerase
AACTACAAGGTCTTATAGATAATTGGCGAAA	0.0385	1.74e-16	1.19e-17	4.71	0.8	111.05	-1.21	1086843_unknown_2676_130_01522	bacterophage DNA-directed DNA polymerase
AACTGATAATATTGGCTACATCACCTGAAGT	0.0385	1.74e-16	1.19e-17	4.71	0.8	111.05	-1.21	1086843_unknown_2676_130_01486	bacteriophage tail tape measure protein
AACGAATGAGAGTTAGCGTTACTTCAGGTGA	0.0385	1.74e-16	1.19e-17	4.71	0.8	111.05	-1.21	1086843_unknown_2676_130_01486	bacteriophage tail tape measure protein
AATCCGGCAAAAGGATTACTTCAATATATCC	0.0385	1.74e-16	1.19e-17	4.71	0.8	111.05	-1.21	1086843_unknown_2676_130_01486	bacteriophage tail tape measure protein
CCTTTTTGTCTGAGAGGGTCGCCTTTAGTGA	0.0385	1.74e-16	1.19e-17	4.71	0.8	111.05	-1.21	1086843_unknown_2676_130_01522	bacterophage DNA-directed DNA polymerase
AATTTATCAGAATGGTAGGTGGAACATTTGG	0.0385	1.74e-16	1.19e-17	4.71	0.8	111.05	-1.21	1086843_unknown_2676_130_01502	hypothetical protein
AATGTTTTTCGTATAAGTCAGGTATAAAAGT	0.0385	1.74e-16	1.19e-17	4.71	0.8	111.05	-1.21	1086843_unknown_2676_130_01505	virulence-associated E family protein
AATGGCGAAAGGCGCGTATCATAAACTTAAG	0.0385	1.74e-16	1.19e-17	4.71	0.8	111.05	-1.21	1086843_unknown_2676_130_01486	bacteriophage tail tape measure protein
AAGAACAATGGCGTTTAGATGTATTTAACAC	0.0385	1.74e-16	1.19e-17	4.71	0.8	111.05	-1.21	1086843_unknown_2676_130_01522	bacterophage DNA-directed DNA polymerase
AAGCCGATGCCACCTGAAGAATGGATTTGCA	0.0385	1.74e-16	1.19e-17	4.71	0.8	111.05	-1.21	1086843_unknown_2676_130_01522	bacterophage DNA-directed DNA polymerase
AAGGCGCCTACACCGCCTTGATAGCCACAAG	0.0385	1.74e-16	1.19e-17	4.71	0.8	111.05	-1.21	1086843_unknown_2676_130_01522	bacterophage DNA-directed DNA polymerase
ACAAAAGTAGTTCGGGACAAGTTAGTAGAAG	0.0385	1.74e-16	1.19e-17	4.71	0.8	111.05	-1.21	1086843_unknown_2676_130_01524	hypothetical protein
ACACCATTCCATTGCATCTCATAATGTAAAT	0.0385	1.74e-16	1.19e-17	4.71	0.8	111.05	-1.21	1086843_unknown_2676_130_01486	bacteriophage tail tape measure protein
ACATCTATACCGTGGTGAGGTCTGCTAAAAG	0.0385	1.74e-16	1.19e-17	4.71	0.8	111.05	-1.21	1086843_unknown_2676_130_01486	bacteriophage tail tape measure protein
ACCCAGCAAGACAAGGTGCAGGTGCGGGTTC	0.0385	1.74e-16	1.19e-17	4.71	0.8	111.05	-1.21	1086843_unknown_2676_130_01486	bacteriophage tail tape measure protein
ACCTCACCACGGTATAGATGTGAACTATCCT	0.0385	1.74e-16	1.19e-17	4.71	0.8	111.05	-1.21	1086843_unknown_2676_130_01486	bacteriophage tail tape measure protein
ACCTGGACGAACTTGTTTGCTGCCTGTAAAA	0.0385	1.74e-16	1.19e-17	4.71	0.8	111.05	-1.21	1086843_unknown_2676_130_01486	bacteriophage tail tape measure protein
ACTACAAGGTCTTATAGATAATTGGCGAAAG	0.0385	1.74e-16	1.19e-17	4.71	0.8	111.05	-1.21	1086843_unknown_2676_130_01522	bacterophage DNA-directed DNA polymerase
ACTTAGATAAATGCCCATAGATGACTTTAAT	0.0385	1.74e-16	1.19e-17	4.71	0.8	111.05	-1.21	1086843_unknown_2676_130_01486	bacteriophage tail tape measure protein
ACTTTTCTTAAGTTTATGATACGCGCCTTTC	0.0385	1.74e-16	1.19e-17	4.71	0.8	111.05	-1.21	1086843_unknown_2676_130_01486	bacteriophage tail tape measure protein
ACTGATAATATTGGCTACATCACCTGAAGTA	0.0385	1.74e-16	1.19e-17	4.71	0.8	111.05	-1.21	1086843_unknown_2676_130_01486	bacteriophage tail tape measure protein
ACTGGCTTGTGGCTATCAAGGCGGTGTAGGC	0.0385	1.74e-16	1.19e-17	4.71	0.8	111.05	-1.21	1086843_unknown_2676_130_01522	bacterophage DNA-directed DNA polymerase
ACGAACTTGTTTGCTGCCTGTAAAAGCCAAC	0.0385	1.74e-16	1.19e-17	4.71	0.8	111.05	-1.21	1086843_unknown_2676_130_01486	bacteriophage tail tape measure protein
ACGCATGTTTCTGTCTCCTTTTATCCAAAAT	0.0385	1.74e-16	1.19e-17	4.71	0.8	111.05	-1.21	1086843_unknown_2676_130_01477	phage holin
ATATATTTCCATGCCCTCTGACGGCATAATG	0.0385	1.74e-16	1.19e-17	4.71	0.8	111.05	-1.21	1086843_unknown_2676_130_01486	bacteriophage tail tape measure protein
ATAGTTCACATCTATACCGTGGTGAGGTCTG	0.0385	1.74e-16	1.19e-17	4.71	0.8	111.05	-1.21	1086843_unknown_2676_130_01486	bacteriophage tail tape measure protein
ATCAAGGCGGTGTAGGCGCCTTAAAAGCGAT	0.0385	1.74e-16	1.19e-17	4.71	0.8	111.05	-1.21	1086843_unknown_2676_130_01522	bacterophage DNA-directed DNA polymerase
ATCCCTCTTCTACTAACTTGTCCCGAACTAC	0.0385	1.74e-16	1.19e-17	4.71	0.8	111.05	-1.21	1086843_unknown_2676_130_01524	hypothetical protein
ATCTTCTAGGACCACTTGGAGACCAACCGCC	0.0385	1.74e-16	1.19e-17	4.71	0.8	111.05	-1.21	1086843_unknown_2676_130_01486	bacteriophage tail tape measure protein
ATTATGCCGTCAGAGGGCATGGAAATATATA	0.0385	1.74e-16	1.19e-17	4.71	0.8	111.05	-1.21	1086843_unknown_2676_130_01486	bacteriophage tail tape measure protein
ATTAGCCTTTCGCCAATTATCTATAAGACCT	0.0385	1.74e-16	1.19e-17	4.71	0.8	111.05	-1.21	1086843_unknown_2676_130_01522	bacterophage DNA-directed DNA polymerase
ATTTCTACACTCATTTCTCAGATAGCACCAC	0.0385	1.74e-16	1.19e-17	4.71	0.8	111.05	-1.21	1086843_unknown_2676_130_01492	phage protein
ATGCAAATTATCTCAGGTGCCATTAAAGTCA	0.0385	1.74e-16	1.19e-17	4.71	0.8	111.05	-1.21	1086843_unknown_2676_130_01486	bacteriophage tail tape measure protein
ATGTTTAATGTCCCGGTAGAAAGCATCACTA	0.0385	1.74e-16	1.19e-17	4.71	0.8	111.05	-1.21	1086843_unknown_2676_130_01522	bacterophage DNA-directed DNA polymerase
ATGGCGAAAGGCGCGTATCATAAACTTAAGA	0.0385	1.74e-16	1.19e-17	4.71	0.8	111.05	-1.21	1086843_unknown_2676_130_01486	bacteriophage tail tape measure protein
AGAATGTTTTTCGTATAAGTCAGGTATAAAA	0.0385	1.74e-16	1.19e-17	4.71	0.8	111.05	-1.21	1086843_unknown_2676_130_01505	virulence-associated E family protein
AGACCTCACCACGGTATAGATGTGAACTATC	0.0385	1.74e-16	1.19e-17	4.71	0.8	111.05	-1.21	1086843_unknown_2676_130_01486	bacteriophage tail tape measure protein
AGCAAAACGAATGAGAGTTAGCGTTACTTCA	0.0385	1.74e-16	1.19e-17	4.71	0.8	111.05	-1.21	1086843_unknown_2676_130_01486	bacteriophage tail tape measure protein
AGCAAGTTGATGAATTTATCAGAATGGTAGG	0.0385	1.74e-16	1.19e-17	4.71	0.8	111.05	-1.21	1086843_unknown_2676_130_01503	VRR-NUC domain protein
AGCAGCAAAACGAATGAGAGTTAGCGTTACT	0.0385	1.74e-16	1.19e-17	4.71	0.8	111.05	-1.21	1086843_unknown_2676_130_01486	bacteriophage tail tape measure protein
AGTTCATTTCCTTCTTCAGCAGTAAATGTCG	0.0385	1.74e-16	1.19e-17	4.71	0.8	111.05	-1.21	1086843_unknown_2676_130_01522	bacterophage DNA-directed DNA polymerase
AGTTGATGAATTTATCAGAATGGTAGGTGGA	0.0385	1.74e-16	1.19e-17	4.71	0.8	111.05	-1.21	1086843_unknown_2676_130_01503	VRR-NUC domain protein
AGTGAACTACAAGGTCTTATAGATAATTGGC	0.0385	1.74e-16	1.19e-17	4.71	0.8	111.05	-1.21	1086843_unknown_2676_130_01522	bacterophage DNA-directed DNA polymerase
AGGTGCCATTAAAGTCATCTATGGGCATTTA	0.0385	1.74e-16	1.19e-17	4.71	0.8	111.05	-1.21	1086843_unknown_2676_130_01486	bacteriophage tail tape measure protein
AGGTGGCATCGGCTTATTAAAATGTTTAGCA	0.0385	1.74e-16	1.19e-17	4.71	0.8	111.05	-1.21	1086843_unknown_2676_130_01522	bacterophage DNA-directed DNA polymerase
CAAAACGAATGAGAGTTAGCGTTACTTCAGG	0.0385	1.74e-16	1.19e-17	4.71	0.8	111.05	-1.21	1086843_unknown_2676_130_01486	bacteriophage tail tape measure protein
CAAAAGAACAATGGCGTTTAGATGTATTTAA	0.0385	1.74e-16	1.19e-17	4.71	0.8	111.05	-1.21	1086843_unknown_2676_130_01522	bacterophage DNA-directed DNA polymerase
CAAATGTTTAATGTCCCGGTAGAAAGCATCA	0.0385	1.74e-16	1.19e-17	4.71	0.8	111.05	-1.21	1086843_unknown_2676_130_01522	bacterophage DNA-directed DNA polymerase
CAAGGTCTTATAGATAATTGGCGAAAGGCTA	0.0385	1.74e-16	1.19e-17	4.71	0.8	111.05	-1.21	1086843_unknown_2676_130_01522	bacterophage DNA-directed DNA polymerase
CATCGCTTTTAAGGCGCCTACACCGCCTTGA	0.0385	1.74e-16	1.19e-17	4.71	0.8	111.05	-1.21	1086843_unknown_2676_130_01522	bacterophage DNA-directed DNA polymerase
CATGTTTCTGTCTCCTTTTATCCAAAATAAA	0.0385	1.74e-16	1.19e-17	4.71	0.8	111.05	-1.21	1086843_unknown_2676_130_01477	phage holin
CAGCAAAACGAATGAGAGTTAGCGTTACTTC	0.0385	1.74e-16	1.19e-17	4.71	0.8	111.05	-1.21	1086843_unknown_2676_130_01486	bacteriophage tail tape measure protein
CCATTAAAGTCATCTATGGGCATTTATCTAA	0.0385	1.74e-16	1.19e-17	4.71	0.8	111.05	-1.21	1086843_unknown_2676_130_01486	bacteriophage tail tape measure protein
CCTTTCGCCAATTATCTATAAGACCTTGTAG	0.0385	1.74e-16	1.19e-17	4.71	0.8	111.05	-1.21	1086843_unknown_2676_130_01522	bacterophage DNA-directed DNA polymerase
CTACACTCATTTCTCAGATAGCACCACCGTA	0.0385	1.74e-16	1.19e-17	4.71	0.8	111.05	-1.21	1086843_unknown_2676_130_01492	phage protein
CTACCATTCTGATAAATTCATCAACTTGCTC	0.0385	1.74e-16	1.19e-17	4.71	0.8	111.05	-1.21	1086843_unknown_2676_130_01503	VRR-NUC domain protein
CTATCAAGGCGGTGTAGGCGCCTTAAAAGCG	0.0385	1.74e-16	1.19e-17	4.71	0.8	111.05	-1.21	1086843_unknown_2676_130_01522	bacterophage DNA-directed DNA polymerase
CTTCTAGGACCACTTGGAGACCAACCGCCTC	0.0385	1.74e-16	1.19e-17	4.71	0.8	111.05	-1.21	1086843_unknown_2676_130_01486	bacteriophage tail tape measure protein
CTTTAGTGATGCTTTCTACCGGGACATTAAA	0.0385	1.74e-16	1.19e-17	4.71	0.8	111.05	-1.21	1086843_unknown_2676_130_01522	bacterophage DNA-directed DNA polymerase
CTTGCTAAACATTTTAATAAGCCGATGCCAC	0.0385	1.74e-16	1.19e-17	4.71	0.8	111.05	-1.21	1086843_unknown_2676_130_01522	bacterophage DNA-directed DNA polymerase
CTGATAATATTGGCTACATCACCTGAAGTAA	0.0385	1.74e-16	1.19e-17	4.71	0.8	111.05	-1.21	1086843_unknown_2676_130_01486	bacteriophage tail tape measure protein
CTGGACGAACTTGTTTGCTGCCTGTAAAAGC	0.0385	1.74e-16	1.19e-17	4.71	0.8	111.05	-1.21	1086843_unknown_2676_130_01486	bacteriophage tail tape measure protein
CGCATGTTTCTGTCTCCTTTTATCCAAAATA	0.0385	1.74e-16	1.19e-17	4.71	0.8	111.05	-1.21	1086843_unknown_2676_130_01477	phage holin
CGCCAATTATCTATAAGACCTTGTAGTTCAC	0.0385	1.74e-16	1.19e-17	4.71	0.8	111.05	-1.21	1086843_unknown_2676_130_01522	bacterophage DNA-directed DNA polymerase
TAAGCCGATGCCACCTGAAGAATGGATTTGC	0.0385	1.74e-16	1.19e-17	4.71	0.8	111.05	-1.21	1086843_unknown_2676_130_01522	bacterophage DNA-directed DNA polymerase
TACAAAAGTAGTTCGGGACAAGTTAGTAGAA	0.0385	1.74e-16	1.19e-17	4.71	0.8	111.05	-1.21	1086843_unknown_2676_130_01524	hypothetical protein
TACTAACTTGTCCCGAACTACTTTTGTATCA	0.0385	1.74e-16	1.19e-17	4.71	0.8	111.05	-1.21	1086843_unknown_2676_130_01524	hypothetical protein
TATATTGAAGTAATCCTTTTGCCGGATTGCC	0.0385	1.74e-16	1.19e-17	4.71	0.8	111.05	-1.21	1086843_unknown_2676_130_01486	bacteriophage tail tape measure protein
TATCAAGGCGGTGTAGGCGCCTTAAAAGCGA	0.0385	1.74e-16	1.19e-17	4.71	0.8	111.05	-1.21	1086843_unknown_2676_130_01522	bacterophage DNA-directed DNA polymerase
TATCCCTCTTCTACTAACTTGTCCCGAACTA	0.0385	1.74e-16	1.19e-17	4.71	0.8	111.05	-1.21	1086843_unknown_2676_130_01524	hypothetical protein
TATGATGCAAATTATCTCAGGTGCCATTAAA	0.0385	1.74e-16	1.19e-17	4.71	0.8	111.05	-1.21	1086843_unknown_2676_130_01486	bacteriophage tail tape measure protein
TAGAATGTTTTTCGTATAAGTCAGGTATAAA	0.0385	1.74e-16	1.19e-17	4.71	0.8	111.05	-1.21	1086843_unknown_2676_130_01505	virulence-associated E family protein
TAGATAAATGCCCATAGATGACTTTAATGGC	0.0385	1.74e-16	1.19e-17	4.71	0.8	111.05	-1.21	1086843_unknown_2676_130_01486	bacteriophage tail tape measure protein
TAGCAGACCTCACCACGGTATAGATGTGAAC	0.0385	1.74e-16	1.19e-17	4.71	0.8	111.05	-1.21	1086843_unknown_2676_130_01486	bacteriophage tail tape measure protein
TCTTGCTAAACATTTTAATAAGCCGATGCCA	0.0385	1.74e-16	1.19e-17	4.71	0.8	111.05	-1.21	1086843_unknown_2676_130_01522	bacterophage DNA-directed DNA polymerase
TCGCCAATTATCTATAAGACCTTGTAGTTCA	0.0385	1.74e-16	1.19e-17	4.71	0.8	111.05	-1.21	1086843_unknown_2676_130_01522	bacterophage DNA-directed DNA polymerase
TTAAGGCGCCTACACCGCCTTGATAGCCACA	0.0385	1.74e-16	1.19e-17	4.71	0.8	111.05	-1.21	1086843_unknown_2676_130_01522	bacterophage DNA-directed DNA polymerase
TTATGCCGTCAGAGGGCATGGAAATATATAC	0.0385	1.74e-16	1.19e-17	4.71	0.8	111.05	-1.21	1086843_unknown_2676_130_01486	bacteriophage tail tape measure protein
TTAGCAGACCTCACCACGGTATAGATGTGAA	0.0385	1.74e-16	1.19e-17	4.71	0.8	111.05	-1.21	1086843_unknown_2676_130_01486	bacteriophage tail tape measure protein
TTCCACCTACCATTCTGATAAATTCATCAAC	0.0385	1.74e-16	1.19e-17	4.71	0.8	111.05	-1.21	1086843_unknown_2676_130_01503	VRR-NUC domain protein
TTCTTAAGTTTATGATACGCGCCTTTCGCCA	0.0385	1.74e-16	1.19e-17	4.71	0.8	111.05	-1.21	1086843_unknown_2676_130_01486	bacteriophage tail tape measure protein
CGGGATATATTGAAGTAATCCTTTTGCCGGA	0.0385	1.74e-16	1.19e-17	4.71	0.8	111.05	-1.21	1086843_unknown_2676_130_01486	bacteriophage tail tape measure protein
TTTAGTGATGCTTTCTACCGGGACATTAAAC	0.0385	1.74e-16	1.19e-17	4.71	0.8	111.05	-1.21	1086843_unknown_2676_130_01522	bacterophage DNA-directed DNA polymerase
TTTTCTTAAGTTTATGATACGCGCCTTTCGC	0.0385	1.74e-16	1.19e-17	4.71	0.8	111.05	-1.21	1086843_unknown_2676_130_01486	bacteriophage tail tape measure protein
TTGAAGACTGAAATATAACTCACTTAACTCA	0.0385	1.74e-16	1.19e-17	4.71	0.8	111.05	-1.21	1086843_unknown_2676_130_01524	hypothetical protein
TTGCTAAACATTTTAATAAGCCGATGCCACC	0.0385	1.74e-16	1.19e-17	4.71	0.8	111.05	-1.21	1086843_unknown_2676_130_01522	bacterophage DNA-directed DNA polymerase
TGATGAATTTATCAGAATGGTAGGTGGAACA	0.0385	1.74e-16	1.19e-17	4.71	0.8	111.05	-1.21	1086843_unknown_2676_130_01503	VRR-NUC domain protein
TGGCTTTTACAGGCAGCAAACAAGTTCGTCC	0.0385	1.74e-16	1.19e-17	4.71	0.8	111.05	-1.21	1086843_unknown_2676_130_01486	bacteriophage tail tape measure protein
GAACAATGGCGTTTAGATGTATTTAACACAC	0.0385	1.74e-16	1.19e-17	4.71	0.8	111.05	-1.21	1086843_unknown_2676_130_01522	bacterophage DNA-directed DNA polymerase
GACCTCACCACGGTATAGATGTGAACTATCC	0.0385	1.74e-16	1.19e-17	4.71	0.8	111.05	-1.21	1086843_unknown_2676_130_01486	bacteriophage tail tape measure protein
GATAAATGCCCATAGATGACTTTAATGGCAC	0.0385	1.74e-16	1.19e-17	4.71	0.8	111.05	-1.21	1086843_unknown_2676_130_01486	bacteriophage tail tape measure protein
GATTAGCCTTTCGCCAATTATCTATAAGACC	0.0385	1.74e-16	1.19e-17	4.71	0.8	111.05	-1.21	1086843_unknown_2676_130_01522	bacterophage DNA-directed DNA polymerase
GATGACTTTAATGGCACCTGAGATAATTTGC	0.0385	1.74e-16	1.19e-17	4.71	0.8	111.05	-1.21	1086843_unknown_2676_130_01486	bacteriophage tail tape measure protein
GCTATCAAGGCGGTGTAGGCGCCTTAAAAGC	0.0385	1.74e-16	1.19e-17	4.71	0.8	111.05	-1.21	1086843_unknown_2676_130_01522	bacterophage DNA-directed DNA polymerase
GTCTTATAGATAATTGGCGAAAGGCTAATCC	0.0385	1.74e-16	1.19e-17	4.71	0.8	111.05	-1.21	1086843_unknown_2676_130_01522	bacterophage DNA-directed DNA polymerase
GGCTTGTGGCTATCAAGGCGGTGTAGGCGCC	0.0385	1.74e-16	1.19e-17	4.71	0.8	111.05	-1.21	1086843_unknown_2676_130_01522	bacterophage DNA-directed DNA polymerase
AAAACTGTTCACAAGCATACCACTTACAGGA	0.0385	1.74e-16	1.19e-17	4.71	0.8	111.05	-1.21	1086843_unknown_2676_130_01505	virulence-associated E family protein
AAACTGTGAGCGCCAATATCTATTGTTAAAG	0.0385	1.74e-16	1.19e-17	4.71	0.8	111.05	-1.21	1086843_unknown_2676_130_01486	bacteriophage tail tape measure protein
AAAGCCAACTTAGATAAATGCCCATAGATGA	0.0385	1.74e-16	1.19e-17	4.71	0.8	111.05	-1.21	1086843_unknown_2676_130_01486	bacteriophage tail tape measure protein
AAAGTCATCTATGGGCATTTATCTAAGTTGG	0.0385	1.74e-16	1.19e-17	4.71	0.8	111.05	-1.21	1086843_unknown_2676_130_01486	bacteriophage tail tape measure protein
AACAATAGATATTGGCGCTCACAGTTTAACC	0.0385	1.74e-16	1.19e-17	4.71	0.8	111.05	-1.21	1086843_unknown_2676_130_01486	bacteriophage tail tape measure protein
AATAAAGCTGCATCTGCTTGGGCAGGAGATA	0.0385	1.74e-16	1.19e-17	4.71	0.8	111.05	-1.21	1086843_unknown_2676_130_01486	bacteriophage tail tape measure protein
AATATGATGCAAATTATCTCAGGTGCCATTA	0.0385	1.74e-16	1.19e-17	4.71	0.8	111.05	-1.21	1086843_unknown_2676_130_01486	bacteriophage tail tape measure protein
AATCTTGGTTTGAAGAAAGTGGCGGTGCTGG	0.0385	1.74e-16	1.19e-17	4.71	0.8	111.05	-1.21	1086843_unknown_2676_130_01486	bacteriophage tail tape measure protein
AAGCTGCATCTGCTTGGGCAGGAGATATCCG	0.0385	1.74e-16	1.19e-17	4.71	0.8	111.05	-1.21	1086843_unknown_2676_130_01486	bacteriophage tail tape measure protein
AAGGAAATGAACTAGCAGTAAGTGATTTTTC	0.0385	1.74e-16	1.19e-17	4.71	0.8	111.05	-1.21	1086843_unknown_2676_130_01522	bacterophage DNA-directed DNA polymerase
ACAATAGATATTGGCGCTCACAGTTTAACCC	0.0385	1.74e-16	1.19e-17	4.71	0.8	111.05	-1.21	1086843_unknown_2676_130_01486	bacteriophage tail tape measure protein
ACATTTTAATAAGCCGATGCCACCTGAAGAA	0.0385	1.74e-16	1.19e-17	4.71	0.8	111.05	-1.21	1086843_unknown_2676_130_01522	bacterophage DNA-directed DNA polymerase
ACCACTTACAGGATCTGTATTATGATGAGAA	0.0385	1.74e-16	1.19e-17	4.71	0.8	111.05	-1.21	1086843_unknown_2676_130_01505	virulence-associated E family protein
ACCTTGTAGTTCACTTTCTTTTAACCCCATG	0.0385	1.74e-16	1.19e-17	4.71	0.8	111.05	-1.21	1086843_unknown_2676_130_01522	bacterophage DNA-directed DNA polymerase
ACCTGAGATAATTTGCATCATATTCCCAAAT	0.0385	1.74e-16	1.19e-17	4.71	0.8	111.05	-1.21	1086843_unknown_2676_130_01486	bacteriophage tail tape measure protein
ACTATTGCAGGTAAAGCGACAGGAAGTCATG	0.0385	1.74e-16	1.19e-17	4.71	0.8	111.05	-1.21	1086843_unknown_2676_130_01486	bacteriophage tail tape measure protein
ACTTACTGCTAGTTCATTTCCTTCTTCAGCA	0.0385	1.74e-16	1.19e-17	4.71	0.8	111.05	-1.21	1086843_unknown_2676_130_01522	bacterophage DNA-directed DNA polymerase
ACTTGTTATTTTCATATAACACCAATCCACC	0.0385	1.74e-16	1.19e-17	4.71	0.8	111.05	-1.21	1086843_unknown_2676_130_01505	virulence-associated E family protein
ACTGCTGAAGAAGGAAATGAACTAGCAGTAA	0.0385	1.74e-16	1.19e-17	4.71	0.8	111.05	-1.21	1086843_unknown_2676_130_01522	bacterophage DNA-directed DNA polymerase
ACGATCAGTTATTAGCATTCTTTAACAATAG	0.0385	1.74e-16	1.19e-17	4.71	0.8	111.05	-1.21	1086843_unknown_2676_130_01486	bacteriophage tail tape measure protein
ATAAAGCTGCATCTGCTTGGGCAGGAGATAT	0.0385	1.74e-16	1.19e-17	4.71	0.8	111.05	-1.21	1086843_unknown_2676_130_01486	bacteriophage tail tape measure protein
ATACGACTATTATTCATCATATTATGACCGA	0.0385	1.74e-16	1.19e-17	4.71	0.8	111.05	-1.21	1086843_unknown_2676_130_01502	hypothetical protein
ATACGATCAGTTATTAGCATTCTTTAACAAT	0.0385	1.74e-16	1.19e-17	4.71	0.8	111.05	-1.21	1086843_unknown_2676_130_01486	bacteriophage tail tape measure protein
ATATCCATGACTTCCTGTCGCTTTACCTGCA	0.0385	1.74e-16	1.19e-17	4.71	0.8	111.05	-1.21	1086843_unknown_2676_130_01486	bacteriophage tail tape measure protein
ATCACTTACTGCTAGTTCATTTCCTTCTTCA	0.0385	1.74e-16	1.19e-17	4.71	0.8	111.05	-1.21	1086843_unknown_2676_130_01522	bacterophage DNA-directed DNA polymerase
ATCATAATACAGATCCTGTAAGTGGTATGCT	0.0385	1.74e-16	1.19e-17	4.71	0.8	111.05	-1.21	1086843_unknown_2676_130_01505	virulence-associated E family protein
ATCCATTCTTCAGGTGGCATCGGCTTATTAA	0.0385	1.74e-16	1.19e-17	4.71	0.8	111.05	-1.21	1086843_unknown_2676_130_01522	bacterophage DNA-directed DNA polymerase
ATCTATTGTTAAAGAATGCTAATAACTGATC	0.0385	1.74e-16	1.19e-17	4.71	0.8	111.05	-1.21	1086843_unknown_2676_130_01486	bacteriophage tail tape measure protein
ATCTCAGGTGCCATTAAAGTCATCTATGGGC	0.0385	1.74e-16	1.19e-17	4.71	0.8	111.05	-1.21	1086843_unknown_2676_130_01486	bacteriophage tail tape measure protein
ATCTCCAGCACCGCCACTTTCTTCAAACCAA	0.0385	1.74e-16	1.19e-17	4.71	0.8	111.05	-1.21	1086843_unknown_2676_130_01486	bacteriophage tail tape measure protein
ATCTTGGTTTGAAGAAAGTGGCGGTGCTGGA	0.0385	1.74e-16	1.19e-17	4.71	0.8	111.05	-1.21	1086843_unknown_2676_130_01486	bacteriophage tail tape measure protein
ATCGGTCATAATATGATGAATAATAGTCGTA	0.0385	1.74e-16	1.19e-17	4.71	0.8	111.05	-1.21	1086843_unknown_2676_130_01502	hypothetical protein
ATTATCTCAGGTGCCATTAAAGTCATCTATG	0.0385	1.74e-16	1.19e-17	4.71	0.8	111.05	-1.21	1086843_unknown_2676_130_01486	bacteriophage tail tape measure protein
ATTATCGGTCATAATATGATGAATAATAGTC	0.0385	1.74e-16	1.19e-17	4.71	0.8	111.05	-1.21	1086843_unknown_2676_130_01502	hypothetical protein
ATTCTTTTTCAACCATGGTATTGGGTCTTTA	0.0385	1.74e-16	1.19e-17	4.71	0.8	111.05	-1.21	1086843_unknown_2676_130_01486	bacteriophage tail tape measure protein
ATTTATCTAAGTTGGCTTTTACAGGCAGCAA	0.0385	1.74e-16	1.19e-17	4.71	0.8	111.05	-1.21	1086843_unknown_2676_130_01486	bacteriophage tail tape measure protein
ATTGTATTATCGGTCATAATATGATGAATAA	0.0385	1.74e-16	1.19e-17	4.71	0.8	111.05	-1.21	1086843_unknown_2676_130_01502	hypothetical protein
ATTGGCGCTCACAGTTTAACCCAAGAGGCGG	0.0385	1.74e-16	1.19e-17	4.71	0.8	111.05	-1.21	1086843_unknown_2676_130_01486	bacteriophage tail tape measure protein
ATGACTTCCTGTCGCTTTACCTGCAATAGTA	0.0385	1.74e-16	1.19e-17	4.71	0.8	111.05	-1.21	1086843_unknown_2676_130_01486	bacteriophage tail tape measure protein
ATGCGCCCATCGCTTTTAAGGCGCCTACACC	0.0385	1.74e-16	1.19e-17	4.71	0.8	111.05	-1.21	1086843_unknown_2676_130_01522	bacterophage DNA-directed DNA polymerase
ATGGGCATTTATCTAAGTTGGCTTTTACAGG	0.0385	1.74e-16	1.19e-17	4.71	0.8	111.05	-1.21	1086843_unknown_2676_130_01486	bacteriophage tail tape measure protein
AGACCTTGTAGTTCACTTTCTTTTAACCCCA	0.0385	1.74e-16	1.19e-17	4.71	0.8	111.05	-1.21	1086843_unknown_2676_130_01522	bacterophage DNA-directed DNA polymerase
AGAGTTAGCGTTACTTCAGGTGATGTAGCCA	0.0385	1.74e-16	1.19e-17	4.71	0.8	111.05	-1.21	1086843_unknown_2676_130_01486	bacteriophage tail tape measure protein
AGCCAACTTAGATAAATGCCCATAGATGACT	0.0385	1.74e-16	1.19e-17	4.71	0.8	111.05	-1.21	1086843_unknown_2676_130_01486	bacteriophage tail tape measure protein
AGTAAATAAAGCTGCATCTGCTTGGGCAGGA	0.0385	1.74e-16	1.19e-17	4.71	0.8	111.05	-1.21	1086843_unknown_2676_130_01486	bacteriophage tail tape measure protein
AGTCAGGAGTAAATAAAGCTGCATCTGCTTG	0.0385	1.74e-16	1.19e-17	4.71	0.8	111.05	-1.21	1086843_unknown_2676_130_01486	bacteriophage tail tape measure protein
AGTTCATCACTTTTTCAACCAAAGCACCTGG	0.0385	1.74e-16	1.19e-17	4.71	0.8	111.05	-1.21	1086843_unknown_2676_130_01486	bacteriophage tail tape measure protein
AGGATCTGTATTATGATGAGAATAGGCAAAC	0.0385	1.74e-16	1.19e-17	4.71	0.8	111.05	-1.21	1086843_unknown_2676_130_01505	virulence-associated E family protein
AGGAGTAAATAAAGCTGCATCTGCTTGGGCA	0.0385	1.74e-16	1.19e-17	4.71	0.8	111.05	-1.21	1086843_unknown_2676_130_01486	bacteriophage tail tape measure protein
AGGCGGTGTAGGCGCCTTAAAAGCGATGGGC	0.0385	1.74e-16	1.19e-17	4.71	0.8	111.05	-1.21	1086843_unknown_2676_130_01522	bacterophage DNA-directed DNA polymerase
AGGTAAAGCGACAGGAAGTCATGGATATAAC	0.0385	1.74e-16	1.19e-17	4.71	0.8	111.05	-1.21	1086843_unknown_2676_130_01486	bacteriophage tail tape measure protein
CAACCATGGTATTGGGTCTTTAGGAACACCA	0.0385	1.74e-16	1.19e-17	4.71	0.8	111.05	-1.21	1086843_unknown_2676_130_01486	bacteriophage tail tape measure protein
CAACTTAGATAAATGCCCATAGATGACTTTA	0.0385	1.74e-16	1.19e-17	4.71	0.8	111.05	-1.21	1086843_unknown_2676_130_01486	bacteriophage tail tape measure protein
CAATACCATGGTTGAAAAAGAATAACGGCAA	0.0385	1.74e-16	1.19e-17	4.71	0.8	111.05	-1.21	1086843_unknown_2676_130_01486	bacteriophage tail tape measure protein
CAATAGATATTGGCGCTCACAGTTTAACCCA	0.0385	1.74e-16	1.19e-17	4.71	0.8	111.05	-1.21	1086843_unknown_2676_130_01486	bacteriophage tail tape measure protein
CAAGCATACCACTTACAGGATCTGTATTATG	0.0385	1.74e-16	1.19e-17	4.71	0.8	111.05	-1.21	1086843_unknown_2676_130_01505	virulence-associated E family protein
CACTTACAGGATCTGTATTATGATGAGAATA	0.0385	1.74e-16	1.19e-17	4.71	0.8	111.05	-1.21	1086843_unknown_2676_130_01505	virulence-associated E family protein
CATACGACTATTATTCATCATATTATGACCG	0.0385	1.74e-16	1.19e-17	4.71	0.8	111.05	-1.21	1086843_unknown_2676_130_01502	hypothetical protein
CATCTCCAGCACCGCCACTTTCTTCAAACCA	0.0385	1.74e-16	1.19e-17	4.71	0.8	111.05	-1.21	1086843_unknown_2676_130_01486	bacteriophage tail tape measure protein
CATTTATCTAAGTTGGCTTTTACAGGCAGCA	0.0385	1.74e-16	1.19e-17	4.71	0.8	111.05	-1.21	1086843_unknown_2676_130_01486	bacteriophage tail tape measure protein
CATTTTATTGTACTCCGTTAAATCTTCTTTA	0.0385	1.74e-16	1.19e-17	4.71	0.8	111.05	-1.21	1086843_unknown_2676_130_01505	virulence-associated E family protein
CATGGTTGAAAAAGAATAACGGCAAAGGTAA	0.0385	1.74e-16	1.19e-17	4.71	0.8	111.05	-1.21	1086843_unknown_2676_130_01486	bacteriophage tail tape measure protein
CAGGATCTGTATTATGATGAGAATAGGCAAA	0.0385	1.74e-16	1.19e-17	4.71	0.8	111.05	-1.21	1086843_unknown_2676_130_01505	virulence-associated E family protein
CAGGAGTAAATAAAGCTGCATCTGCTTGGGC	0.0385	1.74e-16	1.19e-17	4.71	0.8	111.05	-1.21	1086843_unknown_2676_130_01486	bacteriophage tail tape measure protein
CCAAGCAGATGCAGCTTTATTTACTCCTGAC	0.0385	1.74e-16	1.19e-17	4.71	0.8	111.05	-1.21	1086843_unknown_2676_130_01486	bacteriophage tail tape measure protein
CCATTCTTCAGGTGGCATCGGCTTATTAAAA	0.0385	1.74e-16	1.19e-17	4.71	0.8	111.05	-1.21	1086843_unknown_2676_130_01522	bacterophage DNA-directed DNA polymerase
CCATGGTTGAAAAAGAATAACGGCAAAGGTA	0.0385	1.74e-16	1.19e-17	4.71	0.8	111.05	-1.21	1086843_unknown_2676_130_01486	bacteriophage tail tape measure protein
CCCATAGATGACTTTAATGGCACCTGAGATA	0.0385	1.74e-16	1.19e-17	4.71	0.8	111.05	-1.21	1086843_unknown_2676_130_01486	bacteriophage tail tape measure protein
CCTAAAGACCCAATACCATGGTTGAAAAAGA	0.0385	1.74e-16	1.19e-17	4.71	0.8	111.05	-1.21	1086843_unknown_2676_130_01486	bacteriophage tail tape measure protein
CCTATTCTCATCATAATACAGATCCTGTAAG	0.0385	1.74e-16	1.19e-17	4.71	0.8	111.05	-1.21	1086843_unknown_2676_130_01505	virulence-associated E family protein
CCTTTGCCGTTATTCTTTTTCAACCATGGTA	0.0385	1.74e-16	1.19e-17	4.71	0.8	111.05	-1.21	1086843_unknown_2676_130_01486	bacteriophage tail tape measure protein
AATGTCCCGGTAGAAAGCATCACTAAAGGCG	0.0385	1.74e-16	1.19e-17	4.71	0.8	111.05	-1.21	1086843_unknown_2676_130_01522	bacterophage DNA-directed DNA polymerase
CCTGAGATAATTTGCATCATATTCCCAAATC	0.0385	1.74e-16	1.19e-17	4.71	0.8	111.05	-1.21	1086843_unknown_2676_130_01486	bacteriophage tail tape measure protein
CCTGCCCAAGCAGATGCAGCTTTATTTACTC	0.0385	1.74e-16	1.19e-17	4.71	0.8	111.05	-1.21	1086843_unknown_2676_130_01486	bacteriophage tail tape measure protein
CTCCAGCACCGCCACTTTCTTCAAACCAAGA	0.0385	1.74e-16	1.19e-17	4.71	0.8	111.05	-1.21	1086843_unknown_2676_130_01486	bacteriophage tail tape measure protein
CTTGGTTTGAAGAAAGTGGCGGTGCTGGAGA	0.0385	1.74e-16	1.19e-17	4.71	0.8	111.05	-1.21	1086843_unknown_2676_130_01486	bacteriophage tail tape measure protein
CTGAGATAATTTGCATCATATTCCCAAATCC	0.0385	1.74e-16	1.19e-17	4.71	0.8	111.05	-1.21	1086843_unknown_2676_130_01486	bacteriophage tail tape measure protein
CTGCCCAAGCAGATGCAGCTTTATTTACTCC	0.0385	1.74e-16	1.19e-17	4.71	0.8	111.05	-1.21	1086843_unknown_2676_130_01486	bacteriophage tail tape measure protein
CTGCCTGTAAAAGCCAACTTAGATAAATGCC	0.0385	1.74e-16	1.19e-17	4.71	0.8	111.05	-1.21	1086843_unknown_2676_130_01486	bacteriophage tail tape measure protein
CTGCTAGTTCATTTCCTTCTTCAGCAGTAAA	0.0385	1.74e-16	1.19e-17	4.71	0.8	111.05	-1.21	1086843_unknown_2676_130_01522	bacterophage DNA-directed DNA polymerase
CTGTAAAAGCCAACTTAGATAAATGCCCATA	0.0385	1.74e-16	1.19e-17	4.71	0.8	111.05	-1.21	1086843_unknown_2676_130_01486	bacteriophage tail tape measure protein
CGCCCATCGCTTTTAAGGCGCCTACACCGCC	0.0385	1.74e-16	1.19e-17	4.71	0.8	111.05	-1.21	1086843_unknown_2676_130_01522	bacterophage DNA-directed DNA polymerase
CGGTGTAGGCGCCTTAAAAGCGATGGGCGCA	0.0385	1.74e-16	1.19e-17	4.71	0.8	111.05	-1.21	1086843_unknown_2676_130_01522	bacterophage DNA-directed DNA polymerase
TAAACTGTGAGCGCCAATATCTATTGTTAAA	0.0385	1.74e-16	1.19e-17	4.71	0.8	111.05	-1.21	1086843_unknown_2676_130_01486	bacteriophage tail tape measure protein
TACAGGATCTGTATTATGATGAGAATAGGCA	0.0385	1.74e-16	1.19e-17	4.71	0.8	111.05	-1.21	1086843_unknown_2676_130_01505	virulence-associated E family protein
TACTGCTAGTTCATTTCCTTCTTCAGCAGTA	0.0385	1.74e-16	1.19e-17	4.71	0.8	111.05	-1.21	1086843_unknown_2676_130_01522	bacterophage DNA-directed DNA polymerase
TACGATCAGTTATTAGCATTCTTTAACAATA	0.0385	1.74e-16	1.19e-17	4.71	0.8	111.05	-1.21	1086843_unknown_2676_130_01486	bacteriophage tail tape measure protein
TATCTAAGTTGGCTTTTACAGGCAGCAAACA	0.0385	1.74e-16	1.19e-17	4.71	0.8	111.05	-1.21	1086843_unknown_2676_130_01486	bacteriophage tail tape measure protein
TATTCATCATATTATGACCGATAATACAATA	0.0385	1.74e-16	1.19e-17	4.71	0.8	111.05	-1.21	1086843_unknown_2676_130_01502	hypothetical protein
TCAACCATGGTATTGGGTCTTTAGGAACACC	0.0385	1.74e-16	1.19e-17	4.71	0.8	111.05	-1.21	1086843_unknown_2676_130_01486	bacteriophage tail tape measure protein
CACAGTTTAACCCAAGAGGCGGTTGGTCTCC	0.0385	1.74e-16	1.19e-17	4.71	0.8	111.05	-1.21	1086843_unknown_2676_130_01486	bacteriophage tail tape measure protein
TCCAGGTGCTTTGGTTGAAAAAGTGATGAAC	0.0385	1.74e-16	1.19e-17	4.71	0.8	111.05	-1.21	1086843_unknown_2676_130_01486	bacteriophage tail tape measure protein
TCTATTGTATTATCGGTCATAATATGATGAA	0.0385	1.74e-16	1.19e-17	4.71	0.8	111.05	-1.21	1086843_unknown_2676_130_01502	hypothetical protein
TCTATGGGCATTTATCTAAGTTGGCTTTTAC	0.0385	1.74e-16	1.19e-17	4.71	0.8	111.05	-1.21	1086843_unknown_2676_130_01486	bacteriophage tail tape measure protein
TTAAACTGTGAGCGCCAATATCTATTGTTAA	0.0385	1.74e-16	1.19e-17	4.71	0.8	111.05	-1.21	1086843_unknown_2676_130_01486	bacteriophage tail tape measure protein
TTATCTAAGTTGGCTTTTACAGGCAGCAAAC	0.0385	1.74e-16	1.19e-17	4.71	0.8	111.05	-1.21	1086843_unknown_2676_130_01486	bacteriophage tail tape measure protein
TTATTGTACTCCGTTAAATCTTCTTTAGTTC	0.0385	1.74e-16	1.19e-17	4.71	0.8	111.05	-1.21	1086843_unknown_2676_130_01505	virulence-associated E family protein
TTTATCTAAGTTGGCTTTTACAGGCAGCAAA	0.0385	1.74e-16	1.19e-17	4.71	0.8	111.05	-1.21	1086843_unknown_2676_130_01486	bacteriophage tail tape measure protein
TTTTCAACCATGGTATTGGGTCTTTAGGAAC	0.0385	1.74e-16	1.19e-17	4.71	0.8	111.05	-1.21	1086843_unknown_2676_130_01486	bacteriophage tail tape measure protein
TTGTTAAAGAATGCTAATAACTGATCGTATC	0.0385	1.74e-16	1.19e-17	4.71	0.8	111.05	-1.21	1086843_unknown_2676_130_01486	bacteriophage tail tape measure protein
TTGGCTACATCACCTGAAGTAACGCTAACTC	0.0385	1.74e-16	1.19e-17	4.71	0.8	111.05	-1.21	1086843_unknown_2676_130_01486	bacteriophage tail tape measure protein
TGAGATAATTTGCATCATATTCCCAAATCCA	0.0385	1.74e-16	1.19e-17	4.71	0.8	111.05	-1.21	1086843_unknown_2676_130_01486	bacteriophage tail tape measure protein
TGAGAGTTAGCGTTACTTCAGGTGATGTAGC	0.0385	1.74e-16	1.19e-17	4.71	0.8	111.05	-1.21	1086843_unknown_2676_130_01486	bacteriophage tail tape measure protein
TGTACTCCGTTAAATCTTCTTTAGTTCTAAC	0.0385	1.74e-16	1.19e-17	4.71	0.8	111.05	-1.21	1086843_unknown_2676_130_01505	virulence-associated E family protein
GAGATAATTTGCATCATATTCCCAAATCCAC	0.0385	1.74e-16	1.19e-17	4.71	0.8	111.05	-1.21	1086843_unknown_2676_130_01486	bacteriophage tail tape measure protein
GCATTTATCTAAGTTGGCTTTTACAGGCAGC	0.0385	1.74e-16	1.19e-17	4.71	0.8	111.05	-1.21	1086843_unknown_2676_130_01486	bacteriophage tail tape measure protein
GCGCCCATCGCTTTTAAGGCGCCTACACCGC	0.0385	1.74e-16	1.19e-17	4.71	0.8	111.05	-1.21	1086843_unknown_2676_130_01522	bacterophage DNA-directed DNA polymerase
AAAAGAAAGTGAACTACAAGGTCTTATAGAT	0.0385	1.74e-16	1.19e-17	4.71	0.8	111.05	-1.21	1086843_unknown_2676_130_01522	bacterophage DNA-directed DNA polymerase
AAAAGTGATGAACTTTATGAAAATAAACTTT	0.0385	1.74e-16	1.19e-17	4.71	0.8	111.05	-1.21	1086843_unknown_2676_130_01486	bacteriophage tail tape measure protein
AAACCCAGAAACGAACCTGGACGAACTTGTT	0.0385	1.74e-16	1.19e-17	4.71	0.8	111.05	-1.21	1086843_unknown_2676_130_01486	bacteriophage tail tape measure protein
AAACTTTTCTTAAGTTTATGATACGCGCCTT	0.0385	1.74e-16	1.19e-17	4.71	0.8	111.05	-1.21	1086843_unknown_2676_130_01486	bacteriophage tail tape measure protein
AAACGAACCTGGACGAACTTGTTTGCTGCCT	0.0385	1.74e-16	1.19e-17	4.71	0.8	111.05	-1.21	1086843_unknown_2676_130_01486	bacteriophage tail tape measure protein
AAAGAAAGTGAACTACAAGGTCTTATAGATA	0.0385	1.74e-16	1.19e-17	4.71	0.8	111.05	-1.21	1086843_unknown_2676_130_01522	bacterophage DNA-directed DNA polymerase
AAAGGCGCGTATCATAAACTTAAGAAAAGTT	0.0385	1.74e-16	1.19e-17	4.71	0.8	111.05	-1.21	1086843_unknown_2676_130_01486	bacteriophage tail tape measure protein
AACCTGGACGAACTTGTTTGCTGCCTGTAAA	0.0385	1.74e-16	1.19e-17	4.71	0.8	111.05	-1.21	1086843_unknown_2676_130_01486	bacteriophage tail tape measure protein
AATAAAGAGCAAGTTGATGAATTTATCAGAA	0.0385	1.74e-16	1.19e-17	4.71	0.8	111.05	-1.21	1086843_unknown_2676_130_01503	VRR-NUC domain protein
AATACAATAATCAATAAATTGTTGCCATTTC	0.0385	1.74e-16	1.19e-17	4.71	0.8	111.05	-1.21	1086843_unknown_2676_130_01522	bacterophage DNA-directed DNA polymerase
AAGCATCGGCTTCACAAATGTTTAATGTCCC	0.0385	1.74e-16	1.19e-17	4.71	0.8	111.05	-1.21	1086843_unknown_2676_130_01522	bacterophage DNA-directed DNA polymerase
AAGTGATGAACTTTATGAAAATAAACTTTGG	0.0385	1.74e-16	1.19e-17	4.71	0.8	111.05	-1.21	1086843_unknown_2676_130_01486	bacteriophage tail tape measure protein
ACAAGTTCGTCCAGGTTCGTTTCTGGGTTTA	0.0385	1.74e-16	1.19e-17	4.71	0.8	111.05	-1.21	1086843_unknown_2676_130_01486	bacteriophage tail tape measure protein
ACATTAAACATTTGTGAAGCCGATGCTTCAT	0.0385	1.74e-16	1.19e-17	4.71	0.8	111.05	-1.21	1086843_unknown_2676_130_01522	bacterophage DNA-directed DNA polymerase
ACAGTTAGAACTAAAGAAGATTTAACGGAGT	0.0385	1.74e-16	1.19e-17	4.71	0.8	111.05	-1.21	1086843_unknown_2676_130_01505	virulence-associated E family protein
ACCGCCAAAGTTTATTTTCATAAAGTTCATC	0.0385	1.74e-16	1.19e-17	4.71	0.8	111.05	-1.21	1086843_unknown_2676_130_01486	bacteriophage tail tape measure protein
ACCGGGACATTAAACATTTGTGAAGCCGATG	0.0385	1.74e-16	1.19e-17	4.71	0.8	111.05	-1.21	1086843_unknown_2676_130_01522	bacterophage DNA-directed DNA polymerase
ACTAAACTTTTCTTAAGTTTATGATACGCGC	0.0385	1.74e-16	1.19e-17	4.71	0.8	111.05	-1.21	1086843_unknown_2676_130_01486	bacteriophage tail tape measure protein
ACTGTTCACAAGCATACCACTTACAGGATCT	0.0385	1.74e-16	1.19e-17	4.71	0.8	111.05	-1.21	1086843_unknown_2676_130_01505	virulence-associated E family protein
ATAAACCCAGAAACGAACCTGGACGAACTTG	0.0385	1.74e-16	1.19e-17	4.71	0.8	111.05	-1.21	1086843_unknown_2676_130_01486	bacteriophage tail tape measure protein
ATAAATTCATCAACTTGCTCTTTATTCCATA	0.0385	1.74e-16	1.19e-17	4.71	0.8	111.05	-1.21	1086843_unknown_2676_130_01503	VRR-NUC domain protein
ATAAAGAGCAAGTTGATGAATTTATCAGAAT	0.0385	1.74e-16	1.19e-17	4.71	0.8	111.05	-1.21	1086843_unknown_2676_130_01503	VRR-NUC domain protein
ATAATATTGGCTACATCACCTGAAGTAACGC	0.0385	1.74e-16	1.19e-17	4.71	0.8	111.05	-1.21	1086843_unknown_2676_130_01486	bacteriophage tail tape measure protein
ATAAGACCTTGTAGTTCACTTTCTTTTAACC	0.0385	1.74e-16	1.19e-17	4.71	0.8	111.05	-1.21	1086843_unknown_2676_130_01522	bacterophage DNA-directed DNA polymerase
ATACAATAATCAATAAATTGTTGCCATTTCT	0.0385	1.74e-16	1.19e-17	4.71	0.8	111.05	-1.21	1086843_unknown_2676_130_01522	bacterophage DNA-directed DNA polymerase
ATACAGATCCTGTAAGTGGTATGCTTGTGAA	0.0385	1.74e-16	1.19e-17	4.71	0.8	111.05	-1.21	1086843_unknown_2676_130_01505	virulence-associated E family protein
ATACTCTTTGATCTATTGTATTATCGGTCAT	0.0385	1.74e-16	1.19e-17	4.71	0.8	111.05	-1.21	1086843_unknown_2676_130_01502	hypothetical protein
ATCACTAAAGGCGACCCTCTCAGACAAAAAG	0.0385	1.74e-16	1.19e-17	4.71	0.8	111.05	-1.21	1086843_unknown_2676_130_01522	bacterophage DNA-directed DNA polymerase
ATCCTTTTAGCAGACCTCACCACGGTATAGA	0.0385	1.74e-16	1.19e-17	4.71	0.8	111.05	-1.21	1086843_unknown_2676_130_01486	bacteriophage tail tape measure protein
ATCTCGAATACAATAATCAATAAATTGTTGC	0.0385	1.74e-16	1.19e-17	4.71	0.8	111.05	-1.21	1086843_unknown_2676_130_01522	bacterophage DNA-directed DNA polymerase
ATCGGCTTCACAAATGTTTAATGTCCCGGTA	0.0385	1.74e-16	1.19e-17	4.71	0.8	111.05	-1.21	1086843_unknown_2676_130_01522	bacterophage DNA-directed DNA polymerase
ATTTACTGCTGAAGAAGGAAATGAACTAGCA	0.0385	1.74e-16	1.19e-17	4.71	0.8	111.05	-1.21	1086843_unknown_2676_130_01522	bacterophage DNA-directed DNA polymerase
ATGATTTTGCATATTGTATATATTCAACACA	0.0385	1.74e-16	1.19e-17	4.71	0.8	111.05	-1.21	1086843_unknown_2676_130_01505	virulence-associated E family protein
ATGAGATGCAATGGAATGGTGTTCCTAAAGA	0.0385	1.74e-16	1.19e-17	4.71	0.8	111.05	-1.21	1086843_unknown_2676_130_01486	bacteriophage tail tape measure protein
ATGCTTTCTACCGGGACATTAAACATTTGTG	0.0385	1.74e-16	1.19e-17	4.71	0.8	111.05	-1.21	1086843_unknown_2676_130_01522	bacterophage DNA-directed DNA polymerase
ATGTGTTGAATATATACAATATGCAAAATCA	0.0385	1.74e-16	1.19e-17	4.71	0.8	111.05	-1.21	1086843_unknown_2676_130_01505	virulence-associated E family protein
ATGGTATTGGGTCTTTAGGAACACCATTCCA	0.0385	1.74e-16	1.19e-17	4.71	0.8	111.05	-1.21	1086843_unknown_2676_130_01486	bacteriophage tail tape measure protein
AGAGCAAGTTGATGAATTTATCAGAATGGTA	0.0385	1.74e-16	1.19e-17	4.71	0.8	111.05	-1.21	1086843_unknown_2676_130_01503	VRR-NUC domain protein
AGCATCGGCTTCACAAATGTTTAATGTCCCG	0.0385	1.74e-16	1.19e-17	4.71	0.8	111.05	-1.21	1086843_unknown_2676_130_01522	bacterophage DNA-directed DNA polymerase
AGCGCCAATATCTATTGTTAAAGAATGCTAA	0.0385	1.74e-16	1.19e-17	4.71	0.8	111.05	-1.21	1086843_unknown_2676_130_01486	bacteriophage tail tape measure protein
AGCGTTACTTCAGGTGATGTAGCCAATATTA	0.0385	1.74e-16	1.19e-17	4.71	0.8	111.05	-1.21	1086843_unknown_2676_130_01486	bacteriophage tail tape measure protein
AGTTATTAGCATTCTTTAACAATAGATATTG	0.0385	1.74e-16	1.19e-17	4.71	0.8	111.05	-1.21	1086843_unknown_2676_130_01486	bacteriophage tail tape measure protein
CATATTGTATATATTCAACACATAAGCATAG	0.0385	1.74e-16	1.19e-17	4.71	0.8	111.05	-1.21	1086843_unknown_2676_130_01505	virulence-associated E family protein
CATTAAACATTTGTGAAGCCGATGCTTCATA	0.0385	1.74e-16	1.19e-17	4.71	0.8	111.05	-1.21	1086843_unknown_2676_130_01522	bacterophage DNA-directed DNA polymerase
CATGGTATTGGGTCTTTAGGAACACCATTCC	0.0385	1.74e-16	1.19e-17	4.71	0.8	111.05	-1.21	1086843_unknown_2676_130_01486	bacteriophage tail tape measure protein
CAGTTAGAACTAAAGAAGATTTAACGGAGTA	0.0385	1.74e-16	1.19e-17	4.71	0.8	111.05	-1.21	1086843_unknown_2676_130_01505	virulence-associated E family protein
CCAATATCTATTGTTAAAGAATGCTAATAAC	0.0385	1.74e-16	1.19e-17	4.71	0.8	111.05	-1.21	1086843_unknown_2676_130_01486	bacteriophage tail tape measure protein
CCCAGAAACGAACCTGGACGAACTTGTTTGC	0.0385	1.74e-16	1.19e-17	4.71	0.8	111.05	-1.21	1086843_unknown_2676_130_01486	bacteriophage tail tape measure protein
CCTGATAAACCCAGAAACGAACCTGGACGAA	0.0385	1.74e-16	1.19e-17	4.71	0.8	111.05	-1.21	1086843_unknown_2676_130_01486	bacteriophage tail tape measure protein
CCGGCAAAAGGATTACTTCAATATATCCCGC	0.0385	1.74e-16	1.19e-17	4.71	0.8	111.05	-1.21	1086843_unknown_2676_130_01486	bacteriophage tail tape measure protein
CCGGGACATTAAACATTTGTGAAGCCGATGC	0.0385	1.74e-16	1.19e-17	4.71	0.8	111.05	-1.21	1086843_unknown_2676_130_01522	bacterophage DNA-directed DNA polymerase
CTATAAGACCTTGTAGTTCACTTTCTTTTAA	0.0385	1.74e-16	1.19e-17	4.71	0.8	111.05	-1.21	1086843_unknown_2676_130_01522	bacterophage DNA-directed DNA polymerase
CTCTCTATGCTTATGTGTTGAATATATACAA	0.0385	1.74e-16	1.19e-17	4.71	0.8	111.05	-1.21	1086843_unknown_2676_130_01505	virulence-associated E family protein
CTCGAATACAATAATCAATAAATTGTTGCCA	0.0385	1.74e-16	1.19e-17	4.71	0.8	111.05	-1.21	1086843_unknown_2676_130_01522	bacterophage DNA-directed DNA polymerase
CTTATGTGTTGAATATATACAATATGCAAAA	0.0385	1.74e-16	1.19e-17	4.71	0.8	111.05	-1.21	1086843_unknown_2676_130_01505	virulence-associated E family protein
CTTTAATTTCTACACTCATTTCTCAGATAGC	0.0385	1.74e-16	1.19e-17	4.71	0.8	111.05	-1.21	1086843_unknown_2676_130_01492	phage protein
CTTTAGGAACACCATTCCATTGCATCTCATA	0.0385	1.74e-16	1.19e-17	4.71	0.8	111.05	-1.21	1086843_unknown_2676_130_01486	bacteriophage tail tape measure protein
CTTGTAGTTCACTTTCTTTTAACCCCATGTC	0.0385	1.74e-16	1.19e-17	4.71	0.8	111.05	-1.21	1086843_unknown_2676_130_01522	bacterophage DNA-directed DNA polymerase
CTGATAAATTCATCAACTTGCTCTTTATTCC	0.0385	1.74e-16	1.19e-17	4.71	0.8	111.05	-1.21	1086843_unknown_2676_130_01503	VRR-NUC domain protein
CGCCAAAGTTTATTTTCATAAAGTTCATCAC	0.0385	1.74e-16	1.19e-17	4.71	0.8	111.05	-1.21	1086843_unknown_2676_130_01486	bacteriophage tail tape measure protein
CGGCAAAAGGATTACTTCAATATATCCCGCA	0.0385	1.74e-16	1.19e-17	4.71	0.8	111.05	-1.21	1086843_unknown_2676_130_01486	bacteriophage tail tape measure protein
CGGCTTCACAAATGTTTAATGTCCCGGTAGA	0.0385	1.74e-16	1.19e-17	4.71	0.8	111.05	-1.21	1086843_unknown_2676_130_01522	bacterophage DNA-directed DNA polymerase
TAAATTCATCAACTTGCTCTTTATTCCATAA	0.0385	1.74e-16	1.19e-17	4.71	0.8	111.05	-1.21	1086843_unknown_2676_130_01503	VRR-NUC domain protein
ATATATGAAGCATCGGCTTCACAAATGTTTA	0.0385	1.74e-16	1.19e-17	4.71	0.8	111.05	-1.21	1086843_unknown_2676_130_01522	bacterophage DNA-directed DNA polymerase
TACCGTGGTGAGGTCTGCTAAAAGGATAACC	0.0385	1.74e-16	1.19e-17	4.71	0.8	111.05	-1.21	1086843_unknown_2676_130_01486	bacteriophage tail tape measure protein
TACTCTTTGATCTATTGTATTATCGGTCATA	0.0385	1.74e-16	1.19e-17	4.71	0.8	111.05	-1.21	1086843_unknown_2676_130_01502	hypothetical protein
TATACCGTGGTGAGGTCTGCTAAAAGGATAA	0.0385	1.74e-16	1.19e-17	4.71	0.8	111.05	-1.21	1086843_unknown_2676_130_01486	bacteriophage tail tape measure protein
TATACTCTTTGATCTATTGTATTATCGGTCA	0.0385	1.74e-16	1.19e-17	4.71	0.8	111.05	-1.21	1086843_unknown_2676_130_01502	hypothetical protein
TATTGGGTCTTTAGGAACACCATTCCATTGC	0.0385	1.74e-16	1.19e-17	4.71	0.8	111.05	-1.21	1086843_unknown_2676_130_01486	bacteriophage tail tape measure protein
TATGCCGTCAGAGGGCATGGAAATATATACA	0.0385	1.74e-16	1.19e-17	4.71	0.8	111.05	-1.21	1086843_unknown_2676_130_01486	bacteriophage tail tape measure protein
TATGCTTATGTGTTGAATATATACAATATGC	0.0385	1.74e-16	1.19e-17	4.71	0.8	111.05	-1.21	1086843_unknown_2676_130_01505	virulence-associated E family protein
TCACAAATGTTTAATGTCCCGGTAGAAAGCA	0.0385	1.74e-16	1.19e-17	4.71	0.8	111.05	-1.21	1086843_unknown_2676_130_01522	bacterophage DNA-directed DNA polymerase
TCATAAAGTTCATCACTTTTTCAACCAAAGC	0.0385	1.74e-16	1.19e-17	4.71	0.8	111.05	-1.21	1086843_unknown_2676_130_01486	bacteriophage tail tape measure protein
TCATATTATGACCGATAATACAATAGATCAA	0.0385	1.74e-16	1.19e-17	4.71	0.8	111.05	-1.21	1086843_unknown_2676_130_01502	hypothetical protein
TCCATTGCATCTCATAATGTAAATGTGGTCC	0.0385	1.74e-16	1.19e-17	4.71	0.8	111.05	-1.21	1086843_unknown_2676_130_01486	bacteriophage tail tape measure protein
TGTCCCGGTAGAAAGCATCACTAAAGGCGAC	0.0385	1.74e-16	1.19e-17	4.71	0.8	111.05	-1.21	1086843_unknown_2676_130_01522	bacterophage DNA-directed DNA polymerase
TTAATTTCTACACTCATTTCTCAGATAGCAC	0.0385	1.74e-16	1.19e-17	4.71	0.8	111.05	-1.21	1086843_unknown_2676_130_01492	phage protein
TTATGATTTTGCATATTGTATATATTCAACA	0.0385	1.74e-16	1.19e-17	4.71	0.8	111.05	-1.21	1086843_unknown_2676_130_01505	virulence-associated E family protein
TTATGAGATGCAATGGAATGGTGTTCCTAAA	0.0385	1.74e-16	1.19e-17	4.71	0.8	111.05	-1.21	1086843_unknown_2676_130_01486	bacteriophage tail tape measure protein
TTCACAAATGTTTAATGTCCCGGTAGAAAGC	0.0385	1.74e-16	1.19e-17	4.71	0.8	111.05	-1.21	1086843_unknown_2676_130_01522	bacterophage DNA-directed DNA polymerase
TTTATTTTCATAAAGTTCATCACTTTTTCAA	0.0385	1.74e-16	1.19e-17	4.71	0.8	111.05	-1.21	1086843_unknown_2676_130_01486	bacteriophage tail tape measure protein
TTTATGATTTTGCATATTGTATATATTCAAC	0.0385	1.74e-16	1.19e-17	4.71	0.8	111.05	-1.21	1086843_unknown_2676_130_01505	virulence-associated E family protein
TTTCATAAAGTTCATCACTTTTTCAACCAAA	0.0385	1.74e-16	1.19e-17	4.71	0.8	111.05	-1.21	1086843_unknown_2676_130_01486	bacteriophage tail tape measure protein
TTTTATGATTTTGCATATTGTATATATTCAA	0.0385	1.74e-16	1.19e-17	4.71	0.8	111.05	-1.21	1086843_unknown_2676_130_01505	virulence-associated E family protein
TTTTGTCTGAGAGGGTCGCCTTTAGTGATGC	0.0385	1.74e-16	1.19e-17	4.71	0.8	111.05	-1.21	1086843_unknown_2676_130_01522	bacterophage DNA-directed DNA polymerase
TTTGCATATTGTATATATTCAACACATAAGC	0.0385	1.74e-16	1.19e-17	4.71	0.8	111.05	-1.21	1086843_unknown_2676_130_01505	virulence-associated E family protein
TTGCATATTGTATATATTCAACACATAAGCA	0.0385	1.74e-16	1.19e-17	4.71	0.8	111.05	-1.21	1086843_unknown_2676_130_01505	virulence-associated E family protein
TTGTAGTTCACTTTCTTTTAACCCCATGTCC	0.0385	1.74e-16	1.19e-17	4.71	0.8	111.05	-1.21	1086843_unknown_2676_130_01522	bacterophage DNA-directed DNA polymerase
TTGGATAAAAGGAGACAGAAACATGCGTATC	0.0385	1.74e-16	1.19e-17	4.71	0.8	111.05	-1.21	1086843_unknown_2676_130_01477	phage holin
TGAATATATACAATATGCAAAATCATAAAAC	0.0385	1.74e-16	1.19e-17	4.71	0.8	111.05	-1.21	1086843_unknown_2676_130_01505	virulence-associated E family protein
TGATAAATTCATCAACTTGCTCTTTATTCCA	0.0385	1.74e-16	1.19e-17	4.71	0.8	111.05	-1.21	1086843_unknown_2676_130_01503	VRR-NUC domain protein
TGGGTCTTTAGGAACACCATTCCATTGCATC	0.0385	1.74e-16	1.19e-17	4.71	0.8	111.05	-1.21	1086843_unknown_2676_130_01486	bacteriophage tail tape measure protein
GCAAGTCAGGAGTAAATAAAGCTGCATCTGC	0.0385	1.74e-16	1.19e-17	4.71	0.8	111.05	-1.21	1086843_unknown_2676_130_01486	bacteriophage tail tape measure protein
GCATTCTTTAACAATAGATATTGGCGCTCAC	0.0385	1.74e-16	1.19e-17	4.71	0.8	111.05	-1.21	1086843_unknown_2676_130_01486	bacteriophage tail tape measure protein
TACAGATCCTGTAAGTGGTATGCTTGTGAAC	0.0385	1.74e-16	1.19e-17	4.71	0.8	111.05	-1.21	1086843_unknown_2676_130_01505	virulence-associated E family protein
AAGACCTTGTAGTTCACTTTCTTTTAACCCC	0.0385	1.74e-16	1.19e-17	4.71	0.8	111.05	-1.21	1086843_unknown_2676_130_01522	bacterophage DNA-directed DNA polymerase
CCCAAGCAGATGCAGCTTTATTTACTCCTGA	0.0385	1.74e-16	1.19e-17	4.71	0.8	111.05	-1.21	1086843_unknown_2676_130_01486	bacteriophage tail tape measure protein
AATGCCCATAGATGACTTTAATGGCACCTGA	0.0385	1.74e-16	1.19e-17	4.71	0.8	111.05	-1.21	1086843_unknown_2676_130_01486	bacteriophage tail tape measure protein
AACTTGTTTGCTGCCTGTAAAAGCCAACTTA	0.0385	1.74e-16	1.19e-17	4.71	0.8	111.05	-1.21	1086843_unknown_2676_130_01486	bacteriophage tail tape measure protein
AACATTTGTGAAGCCGATGCTTCATATATCT	0.0385	1.74e-16	1.19e-17	4.71	0.8	111.05	-1.21	1086843_unknown_2676_130_01522	bacterophage DNA-directed DNA polymerase
TGAAAAAGTGATGAACTTTATGAAAATAAAC	0.0385	1.74e-16	1.19e-17	4.71	0.8	111.05	-1.21	1086843_unknown_2676_130_01486	bacteriophage tail tape measure protein
AAACATTTGTGAAGCCGATGCTTCATATATC	0.0385	1.74e-16	1.19e-17	4.71	0.8	111.05	-1.21	1086843_unknown_2676_130_01522	bacterophage DNA-directed DNA polymerase
TGTTTTATGATTTTGCATATTGTATATATTC	0.0385	1.74e-16	1.19e-17	4.71	0.8	111.05	-1.21	1086843_unknown_2676_130_01505	virulence-associated E family protein
AAAGGATTACTTCAATATATCCCGCAAACGT	0.0385	1.74e-16	1.19e-17	4.71	0.8	111.05	-1.21	1086843_unknown_2676_130_01486	bacteriophage tail tape measure protein
TCTCAGATAGCACCACCGTATCATAACCTAA	0.0385	1.74e-16	1.19e-17	4.71	0.8	111.05	-1.21	1086843_unknown_2676_130_01493	phage head-tail joining protein
CTTTTAAGGCGCCTACACCGCCTTGATAGCC	0.0385	1.74e-16	1.19e-17	4.71	0.8	111.05	-1.21	1086843_unknown_2676_130_01522	bacterophage DNA-directed DNA polymerase
ATATGATGCAAATTATCTCAGGTGCCATTAA	0.0385	1.74e-16	1.19e-17	4.71	0.8	111.05	-1.21	1086843_unknown_2676_130_01486	bacteriophage tail tape measure protein
TAGCTGCATCTTCAGCTTTTTCTAATGCGTC	0.0385	1.74e-16	1.19e-17	4.71	0.8	111.05	-1.21	1086843_unknown_2676_130_01486	bacteriophage tail tape measure protein
AGCATCACTAAAGGCGACCCTCTCAGACAAA	0.0385	1.74e-16	1.19e-17	4.71	0.8	111.05	-1.21	1086843_unknown_2676_130_01522	bacterophage DNA-directed DNA polymerase
ACATTATGAGATGCAATGGAATGGTGTTCCT	0.0385	1.74e-16	1.19e-17	4.71	0.8	111.05	-1.21	1086843_unknown_2676_130_01486	bacteriophage tail tape measure protein
AAGTTCATCACTTTTTCAACCAAAGCACCTG	0.0385	1.74e-16	1.19e-17	4.71	0.8	111.05	-1.21	1086843_unknown_2676_130_01486	bacteriophage tail tape measure protein
ATTTTAATAAGCCGATGCCACCTGAAGAATG	0.0385	1.74e-16	1.19e-17	4.71	0.8	111.05	-1.21	1086843_unknown_2676_130_01522	bacterophage DNA-directed DNA polymerase
ATTATCTATAAGACCTTGTAGTTCACTTTCT	0.0385	1.74e-16	1.19e-17	4.71	0.8	111.05	-1.21	1086843_unknown_2676_130_01522	bacterophage DNA-directed DNA polymerase
ATATGAAGCATCGGCTTCACAAATGTTTAAT	0.0385	1.74e-16	1.19e-17	4.71	0.8	111.05	-1.21	1086843_unknown_2676_130_01522	bacterophage DNA-directed DNA polymerase
AAACGTTTAGGCATTATGCCGTCAGAGGGCA	0.0385	1.74e-16	1.19e-17	4.71	0.8	111.05	-1.21	1086843_unknown_2676_130_01486	bacteriophage tail tape measure protein
AAAATCCAGGTGCTTTGGTTGAAAAAGTGAT	0.0385	1.74e-16	1.19e-17	4.71	0.8	111.05	-1.21	1086843_unknown_2676_130_01486	bacteriophage tail tape measure protein
AGGGTTATCCTTTTAGCAGACCTCACCACGG	0.0385	1.74e-16	1.19e-17	4.71	0.8	111.05	-1.21	1086843_unknown_2676_130_01486	bacteriophage tail tape measure protein
AACCCGCACCTGCACCTTGTCTTGCTGGGTC	0.0385	1.74e-16	1.19e-17	4.71	0.8	111.05	-1.21	1086843_unknown_2676_130_01486	bacteriophage tail tape measure protein
ATCTATTGTATTATCGGTCATAATATGATGA	0.0385	1.74e-16	1.19e-17	4.71	0.8	111.05	-1.21	1086843_unknown_2676_130_01502	hypothetical protein
AGTTCGGGACAAGTTAGTAGAAGAGGGATAC	0.0385	1.74e-16	1.19e-17	4.71	0.8	111.05	-1.21	1086843_unknown_2676_130_01524	hypothetical protein
TAAGACCTTGTAGTTCACTTTCTTTTAACCC	0.0385	1.74e-16	1.19e-17	4.71	0.8	111.05	-1.21	1086843_unknown_2676_130_01522	bacterophage DNA-directed DNA polymerase
ACGGTACTAAAGTGTACTCTACTATTGCAGG	0.0385	1.74e-16	1.19e-17	4.71	0.8	111.05	-1.21	1086843_unknown_2676_130_01486	bacteriophage tail tape measure protein
GACTTTAATGGCACCTGAGATAATTTGCATC	0.0385	1.74e-16	1.19e-17	4.71	0.8	111.05	-1.21	1086843_unknown_2676_130_01486	bacteriophage tail tape measure protein
CGCCTCTTGGGTTAAACTGTGAGCGCCAATA	0.0385	1.74e-16	1.19e-17	4.71	0.8	111.05	-1.21	1086843_unknown_2676_130_01486	bacteriophage tail tape measure protein
CAAGGCGGTGTAGGCGCCTTAAAAGCGATGG	0.0385	1.74e-16	1.19e-17	4.71	0.8	111.05	-1.21	1086843_unknown_2676_130_01522	bacterophage DNA-directed DNA polymerase
TTACTTCAATATATCCCGCAAACGTTTAGGC	0.0385	1.74e-16	1.19e-17	4.71	0.8	111.05	-1.21	1086843_unknown_2676_130_01486	bacteriophage tail tape measure protein
ACTTGTTTGCTGCCTGTAAAAGCCAACTTAG	0.0385	1.74e-16	1.19e-17	4.71	0.8	111.05	-1.21	1086843_unknown_2676_130_01486	bacteriophage tail tape measure protein
AAATGGCGAAAGGCGCGTATCATAAACTTAA	0.0385	1.74e-16	1.19e-17	4.71	0.8	111.05	-1.21	1086843_unknown_2676_130_01486	bacteriophage tail tape measure protein
AAACGTTTGCGGGATATATTGAAGTAATCCT	0.0385	1.74e-16	1.19e-17	4.71	0.8	111.05	-1.21	1086843_unknown_2676_130_01486	bacteriophage tail tape measure protein
TTACATTATGAGATGCAATGGAATGGTGTTC	0.0385	1.74e-16	1.19e-17	4.71	0.8	111.05	-1.21	1086843_unknown_2676_130_01486	bacteriophage tail tape measure protein
AGTCAGGTATAAAAGTTTCTATAGCTTCTTC	0.0385	1.74e-16	1.19e-17	4.71	0.8	111.05	-1.21	7853526_Rat_2273_49_02231	virulence-associated E family protein
ATAAGTCAGGTATAAAAGTTTCTATAGCTTC	0.0385	1.74e-16	1.19e-17	4.71	0.8	111.05	-1.21	7853526_Rat_2273_49_02231	virulence-associated E family protein
AGGTATAAAAGTTTCTATAGCTTCTTCTATC	0.0385	1.74e-16	1.19e-17	4.71	0.8	111.05	-1.21	7853526_Rat_2273_49_02231	virulence-associated E family protein
AAGAAGCTATAGAAACTTTTATACCTGACTT	0.0385	1.74e-16	1.19e-17	4.71	0.8	111.05	-1.21	7853526_Rat_2273_49_02231	virulence-associated E family protein
CGATAGAAGAAGCTATAGAAACTTTTATACC	0.0385	1.74e-16	1.19e-17	4.71	0.8	111.05	-1.21	7853526_Rat_2273_49_02231	virulence-associated E family protein
ATAGAAGAAGCTATAGAAACTTTTATACCTG	0.0385	1.74e-16	1.19e-17	4.71	0.8	111.05	-1.21	7853526_Rat_2273_49_02231	virulence-associated E family protein
ACGATAGAAGAAGCTATAGAAACTTTTATAC	0.0385	1.74e-16	1.19e-17	4.71	0.8	111.05	-1.21	7853526_Rat_2273_49_02231	virulence-associated E family protein
AGAAGAAGCTATAGAAACTTTTATACCTGAC	0.0385	1.74e-16	1.19e-17	4.71	0.8	111.05	-1.21	7853526_Rat_2273_49_02231	virulence-associated E family protein
TAGAAGAAGCTATAGAAACTTTTATACCTGA	0.0385	1.74e-16	1.19e-17	4.71	0.8	111.05	-1.21	7853526_Rat_2273_49_02231	virulence-associated E family protein
AGAAGCTATAGAAACTTTTATACCTGACTTA	0.0385	1.74e-16	1.19e-17	4.71	0.8	111.05	-1.21	7853526_Rat_2273_49_02231	virulence-associated E family protein
AAGGCTGGTGCGAGTAACATTGTCAAGAATC	0.0493	7.23e-19	1.22e-17	3.92	0.6	50.4	-1.22	1086843_unknown_2676_130_01499	phage terminase small subunit
ACTCGCACCAGCCTTGTTTGTATACTCCATC	0.0493	7.23e-19	1.22e-17	3.92	0.6	50.4	-1.22	1086843_unknown_2676_130_01499	phage terminase small subunit
AATGGATTCTTGACAATGTTACTCGCACCAG	0.0493	7.23e-19	1.22e-17	3.92	0.6	50.4	-1.22	1086843_unknown_2676_130_01499	phage terminase small subunit
ACAAGGCTGGTGCGAGTAACATTGTCAAGAA	0.0493	7.23e-19	1.22e-17	3.92	0.6	50.4	-1.22	1086843_unknown_2676_130_01499	phage terminase small subunit
TTAATGGATTCTTGACAATGTTACTCGCACC	0.0493	7.23e-19	1.22e-17	3.92	0.6	50.4	-1.22	1086843_unknown_2676_130_01499	phage terminase small subunit
CTCGCACCAGCCTTGTTTGTATACTCCATCA	0.0493	7.23e-19	1.22e-17	3.92	0.6	50.4	-1.22	1086843_unknown_2676_130_01499	phage terminase small subunit
CATTGTCAAGAATCCATTAAGTATAGAACTG	0.0493	7.23e-19	1.22e-17	3.92	0.6	50.4	-1.22	1086843_unknown_2676_130_01499	phage terminase small subunit
TTACTCGCACCAGCCTTGTTTGTATACTCCA	0.0493	7.23e-19	1.22e-17	3.92	0.6	50.4	-1.22	1086843_unknown_2676_130_01499	phage terminase small subunit
AACATTGTCAAGAATCCATTAAGTATAGAAC	0.0493	7.23e-19	1.22e-17	3.92	0.6	50.4	-1.22	1086843_unknown_2676_130_01499	phage terminase small subunit
ATGGATTCTTGACAATGTTACTCGCACCAGC	0.0493	7.23e-19	1.22e-17	3.92	0.6	50.4	-1.22	1086843_unknown_2676_130_01499	phage terminase small subunit
CAAACAAGGCTGGTGCGAGTAACATTGTCAA	0.0493	7.23e-19	1.22e-17	3.92	0.6	50.4	-1.22	1086843_unknown_2676_130_01499	phage terminase small subunit
TAATGGATTCTTGACAATGTTACTCGCACCA	0.0493	7.23e-19	1.22e-17	3.92	0.6	50.4	-1.22	1086843_unknown_2676_130_01499	phage terminase small subunit
ACATTGTCAAGAATCCATTAAGTATAGAACT	0.0493	7.23e-19	1.22e-17	3.92	0.6	50.4	-1.22	1086843_unknown_2676_130_01499	phage terminase small subunit
CGCACCAGCCTTGTTTGTATACTCCATCATC	0.0493	7.23e-19	1.22e-17	3.92	0.6	50.4	-1.22	1086843_unknown_2676_130_01499	phage terminase small subunit
TGATGATGGAGTATACAAACAAGGCTGGTGC	0.0493	7.23e-19	1.22e-17	3.92	0.6	50.4	-1.22	1086843_unknown_2676_130_01499	phage terminase small subunit
ACAAACAAGGCTGGTGCGAGTAACATTGTCA	0.0493	7.23e-19	1.22e-17	3.92	0.6	50.4	-1.22	1086843_unknown_2676_130_01499	phage terminase small subunit
TAACATTGTCAAGAATCCATTAAGTATAGAA	0.0493	7.23e-19	1.22e-17	3.92	0.6	50.4	-1.22	1086843_unknown_2676_130_01499	phage terminase small subunit
AATGTTACTCGCACCAGCCTTGTTTGTATAC	0.0493	7.23e-19	1.22e-17	3.92	0.6	50.4	-1.22	1086843_unknown_2676_130_01499	phage terminase small subunit
ATGTTACTCGCACCAGCCTTGTTTGTATACT	0.0493	7.23e-19	1.22e-17	3.92	0.6	50.4	-1.22	1086843_unknown_2676_130_01499	phage terminase small subunit
CAATGTTACTCGCACCAGCCTTGTTTGTATA	0.0493	7.23e-19	1.22e-17	3.92	0.6	50.4	-1.22	1086843_unknown_2676_130_01499	phage terminase small subunit
ATTCTTGACAATGTTACTCGCACCAGCCTTG	0.0493	7.23e-19	1.22e-17	3.92	0.6	50.4	-1.22	1086843_unknown_2676_130_01499	phage terminase small subunit
CAGCCTTGTTTGTATACTCCATCATCAAATC	0.0493	7.23e-19	1.22e-17	3.92	0.6	50.4	-1.22	1086843_unknown_2676_130_01499	phage terminase small subunit
AAACAAGGCTGGTGCGAGTAACATTGTCAAG	0.0493	7.23e-19	1.22e-17	3.92	0.6	50.4	-1.22	1086843_unknown_2676_130_01499	phage terminase small subunit
TATACTTAATGGATTCTTGACAATGTTACTC	0.0493	7.23e-19	1.22e-17	3.92	0.6	50.4	-1.22	1086843_unknown_2676_130_01499	phage terminase small subunit
ATTTGATGATGGAGTATACAAACAAGGCTGG	0.0493	7.23e-19	1.22e-17	3.92	0.6	50.4	-1.22	1086843_unknown_2676_130_01499	phage terminase small subunit
ACTTAATGGATTCTTGACAATGTTACTCGCA	0.0493	7.23e-19	1.22e-17	3.92	0.6	50.4	-1.22	1086843_unknown_2676_130_01499	phage terminase small subunit
ATACTTAATGGATTCTTGACAATGTTACTCG	0.0493	7.23e-19	1.22e-17	3.92	0.6	50.4	-1.22	1086843_unknown_2676_130_01499	phage terminase small subunit
TGTTACTCGCACCAGCCTTGTTTGTATACTC	0.0493	7.23e-19	1.22e-17	3.92	0.6	50.4	-1.22	1086843_unknown_2676_130_01499	phage terminase small subunit
ATGATGGAGTATACAAACAAGGCTGGTGCGA	0.0493	7.23e-19	1.22e-17	3.92	0.6	50.4	-1.22	1086843_unknown_2676_130_01499	phage terminase small subunit
ATGGAGTATACAAACAAGGCTGGTGCGAGTA	0.0493	7.23e-19	1.22e-17	3.92	0.6	50.4	-1.22	1086843_unknown_2676_130_01499	phage terminase small subunit
CACCAGCCTTGTTTGTATACTCCATCATCAA	0.0493	7.23e-19	1.22e-17	3.92	0.6	50.4	-1.22	1086843_unknown_2676_130_01499	phage terminase small subunit
GTTACTCGCACCAGCCTTGTTTGTATACTCC	0.0493	7.23e-19	1.22e-17	3.92	0.6	50.4	-1.22	1086843_unknown_2676_130_01499	phage terminase small subunit
AACAAGGCTGGTGCGAGTAACATTGTCAAGA	0.0493	7.23e-19	1.22e-17	3.92	0.6	50.4	-1.22	1086843_unknown_2676_130_01499	phage terminase small subunit
ACAATGTTACTCGCACCAGCCTTGTTTGTAT	0.0493	7.23e-19	1.22e-17	3.92	0.6	50.4	-1.22	1086843_unknown_2676_130_01499	phage terminase small subunit
AGTAACATTGTCAAGAATCCATTAAGTATAG	0.0493	7.23e-19	1.22e-17	3.92	0.6	50.4	-1.22	1086843_unknown_2676_130_01499	phage terminase small subunit
AGGCTGGTGCGAGTAACATTGTCAAGAATCC	0.0493	7.23e-19	1.22e-17	3.92	0.6	50.4	-1.22	1086843_unknown_2676_130_01499	phage terminase small subunit
CTTAATGGATTCTTGACAATGTTACTCGCAC	0.0493	7.23e-19	1.22e-17	3.92	0.6	50.4	-1.22	1086843_unknown_2676_130_01499	phage terminase small subunit
TACAAACAAGGCTGGTGCGAGTAACATTGTC	0.0493	7.23e-19	1.22e-17	3.92	0.6	50.4	-1.22	1086843_unknown_2676_130_01499	phage terminase small subunit
TACTTAATGGATTCTTGACAATGTTACTCGC	0.0493	7.23e-19	1.22e-17	3.92	0.6	50.4	-1.22	1086843_unknown_2676_130_01499	phage terminase small subunit
TCTATACTTAATGGATTCTTGACAATGTTAC	0.0493	7.23e-19	1.22e-17	3.92	0.6	50.4	-1.22	1086843_unknown_2676_130_01499	phage terminase small subunit
TGGATTCTTGACAATGTTACTCGCACCAGCC	0.0493	7.23e-19	1.22e-17	3.92	0.6	50.4	-1.22	1086843_unknown_2676_130_01499	phage terminase small subunit
ACCAGCCTTGTTTGTATACTCCATCATCAAA	0.0493	7.23e-19	1.22e-17	3.92	0.6	50.4	-1.22	1086843_unknown_2676_130_01499	phage terminase small subunit
AACAAAGGCAATAAAAAGAATAATAGAAATA	0.923	4.87e-23	1.25e-17	-4.6	0.72	0.01	3.25	RF122_01167	translation initiation factor IF-2
ACAAAGGCAATAAAAAGAATAATAGAAATAA	0.923	4.87e-23	1.25e-17	-4.6	0.72	0.01	3.25	RF122_01167	translation initiation factor IF-2
CATCAAATAACATTGTGCAAAGATTGTGCAA	0.0481	2.73e-18	1.35e-17	3.91	0.59	49.9	-1.22	ED133_Sheep_133_133_00311	phage transcriptional activator
AAACGACACAAGTACACACGACATGCCACGA	0.0481	2.73e-18	1.35e-17	3.91	0.59	49.9	-1.22
CAATCTTTGCACAATGTTATTTGATGCCCGC	0.0481	2.73e-18	1.35e-17	3.91	0.59	49.9	-1.22
TCGAAGAGGTGTAAGAGATGACGAGACATAA	0.0481	2.73e-18	1.35e-17	3.91	0.59	49.9	-1.22	1086843_unknown_2676_130_01500	phage HNH endonuclease
CTATCTAAAGCGACTAGTCTGATAGCCTTCC	0.0481	2.73e-18	1.35e-17	3.91	0.59	49.9	-1.22	1086843_unknown_2676_130_01500	phage HNH endonuclease
TCTCGTCATCTCTTACACCTCTTCGATTGCA	0.0481	2.73e-18	1.35e-17	3.91	0.59	49.9	-1.22	1086843_unknown_2676_130_01500	phage HNH endonuclease
TACAAATCTGTGTTAATATGTTAGTGTGGGA	0.0481	2.73e-18	1.35e-17	3.91	0.59	49.9	-1.22
ATCTCTATCTAAAGCGACTAGTCTGATAGCC	0.0481	2.73e-18	1.35e-17	3.91	0.59	49.9	-1.22	1086843_unknown_2676_130_01500	phage HNH endonuclease
AAGGCTATCAGACTAGTCGCTTTAGATAGAG	0.0481	2.73e-18	1.35e-17	3.91	0.59	49.9	-1.22	1086843_unknown_2676_130_01500	phage HNH endonuclease
AACGACACAAGTACACACGACATGCCACGAT	0.0481	2.73e-18	1.35e-17	3.91	0.59	49.9	-1.22
TTCCTTACGATAATAAACGACACAAGTACAC	0.0481	2.73e-18	1.35e-17	3.91	0.59	49.9	-1.22
CAATCGTGGCATGTCGTGTGTACTTGTGTCG	0.0481	2.73e-18	1.35e-17	3.91	0.59	49.9	-1.22
CTTTTTGTCCCACACTAACATATTAACACAG	0.0481	2.73e-18	1.35e-17	3.91	0.59	49.9	-1.22
ATCTTTTTGTCCCACACTAACATATTAACAC	0.0481	2.73e-18	1.35e-17	3.91	0.59	49.9	-1.22
CGAAGAGGTGTAAGAGATGACGAGACATAAC	0.0481	2.73e-18	1.35e-17	3.91	0.59	49.9	-1.22	1086843_unknown_2676_130_01500	phage HNH endonuclease
TATCTTTTTGTCCCACACTAACATATTAACA	0.0481	2.73e-18	1.35e-17	3.91	0.59	49.9	-1.22
AGAACCAATCGTATTCATAGGACTTTCGGCC	0.0481	2.73e-18	1.35e-17	3.91	0.59	49.9	-1.22	1086843_unknown_2676_130_01500	phage HNH endonuclease
TGGCCGAAAGTCCTATGAATACGATTGGTTC	0.0481	2.73e-18	1.35e-17	3.91	0.59	49.9	-1.22	1086843_unknown_2676_130_01500	phage HNH endonuclease
AATCGAAGAGGTGTAAGAGATGACGAGACAT	0.0481	2.73e-18	1.35e-17	3.91	0.59	49.9	-1.22	1086843_unknown_2676_130_01500	phage HNH endonuclease
CGTCATCTCTTACACCTCTTCGATTGCATAA	0.0481	2.73e-18	1.35e-17	3.91	0.59	49.9	-1.22	1086843_unknown_2676_130_01500	phage HNH endonuclease
CACACTAACATATTAACACAGATTTGTAGGC	0.0481	2.73e-18	1.35e-17	3.91	0.59	49.9	-1.22
AAAGGCCTACAAATCTGTGTTAATATGTTAG	0.0481	2.73e-18	1.35e-17	3.91	0.59	49.9	-1.22
TATCTAAAGCGACTAGTCTGATAGCCTTCCA	0.0481	2.73e-18	1.35e-17	3.91	0.59	49.9	-1.22	1086843_unknown_2676_130_01500	phage HNH endonuclease
TATTAACACAGATTTGTAGGCCTTTTGCACA	0.0481	2.73e-18	1.35e-17	3.91	0.59	49.9	-1.22
ATTGTGCAAAAGGCCTACAAATCTGTGTTAA	0.0481	2.73e-18	1.35e-17	3.91	0.59	49.9	-1.22
CCTTACGATAATAAACGACACAAGTACACAC	0.0481	2.73e-18	1.35e-17	3.91	0.59	49.9	-1.22
TGCACAATCTTTGCACAATGTTATTTGATGC	0.0481	2.73e-18	1.35e-17	3.91	0.59	49.9	-1.22
AGAGGTGTAAGAGATGACGAGACATAACAAC	0.0481	2.73e-18	1.35e-17	3.91	0.59	49.9	-1.22	1086843_unknown_2676_130_01500	phage HNH endonuclease
TATATCTTTTTGTCCCACACTAACATATTAA	0.0481	2.73e-18	1.35e-17	3.91	0.59	49.9	-1.22
ACAATCGTGGCATGTCGTGTGTACTTGTGTC	0.0481	2.73e-18	1.35e-17	3.91	0.59	49.9	-1.22
ATTAACACAGATTTGTAGGCCTTTTGCACAA	0.0481	2.73e-18	1.35e-17	3.91	0.59	49.9	-1.22
TGTTATGTCTCGTCATCTCTTACACCTCTTC	0.0481	2.73e-18	1.35e-17	3.91	0.59	49.9	-1.22	1086843_unknown_2676_130_01500	phage HNH endonuclease
TGTTGTTATGTCTCGTCATCTCTTACACCTC	0.0481	2.73e-18	1.35e-17	3.91	0.59	49.9	-1.22	1086843_unknown_2676_130_01500	phage HNH endonuclease
CTATCAGACTAGTCGCTTTAGATAGAGATAA	0.0481	2.73e-18	1.35e-17	3.91	0.59	49.9	-1.22	1086843_unknown_2676_130_01500	phage HNH endonuclease
CGTGGCATGTCGTGTGTACTTGTGTCGTTTA	0.0481	2.73e-18	1.35e-17	3.91	0.59	49.9	-1.22
TAAGAGATGACGAGACATAACAACACCTATA	0.0481	2.73e-18	1.35e-17	3.91	0.59	49.9	-1.22	1086843_unknown_2676_130_01500	phage HNH endonuclease
ATAGAACCAATCGTATTCATAGGACTTTCGG	0.0481	2.73e-18	1.35e-17	3.91	0.59	49.9	-1.22	1086843_unknown_2676_130_01500	phage HNH endonuclease
TACGATAATAAACGACACAAGTACACACGAC	0.0481	2.73e-18	1.35e-17	3.91	0.59	49.9	-1.22
ACACAAGTACACACGACATGCCACGATTGTG	0.0481	2.73e-18	1.35e-17	3.91	0.59	49.9	-1.22
TATCATGCGGGCATCAAATAACATTGTGCAA	0.0481	2.73e-18	1.35e-17	3.91	0.59	49.9	-1.22
AAGAGATGACGAGACATAACAACACCTATAA	0.0481	2.73e-18	1.35e-17	3.91	0.59	49.9	-1.22	1086843_unknown_2676_130_01500	phage HNH endonuclease
ACGATAATAAACGACACAAGTACACACGACA	0.0481	2.73e-18	1.35e-17	3.91	0.59	49.9	-1.22
GGTGTAAGAGATGACGAGACATAACAACACC	0.0481	2.73e-18	1.35e-17	3.91	0.59	49.9	-1.22	1086843_unknown_2676_130_01500	phage HNH endonuclease
AGGTGTTGTTATGTCTCGTCATCTCTTACAC	0.0481	2.73e-18	1.35e-17	3.91	0.59	49.9	-1.22	1086843_unknown_2676_130_01500	phage HNH endonuclease
ATCTGTGTTAATATGTTAGTGTGGGACAAAA	0.0481	2.73e-18	1.35e-17	3.91	0.59	49.9	-1.22
CGAAAGTCCTATGAATACGATTGGTTCTATC	0.0481	2.73e-18	1.35e-17	3.91	0.59	49.9	-1.22	1086843_unknown_2676_130_01500	phage HNH endonuclease
ACAATGTTATTTGATGCCCGCATGATATGCT	0.0481	2.73e-18	1.35e-17	3.91	0.59	49.9	-1.22
CACAAGTACACACGACATGCCACGATTGTGG	0.0481	2.73e-18	1.35e-17	3.91	0.59	49.9	-1.22
ATCTAAAGCGACTAGTCTGATAGCCTTCCAT	0.0481	2.73e-18	1.35e-17	3.91	0.59	49.9	-1.22	1086843_unknown_2676_130_01500	phage HNH endonuclease
TAGAACCAATCGTATTCATAGGACTTTCGGC	0.0481	2.73e-18	1.35e-17	3.91	0.59	49.9	-1.22	1086843_unknown_2676_130_01500	phage HNH endonuclease
TCGTGTGTACTTGTGTCGTTTATTATCGTAA	0.0481	2.73e-18	1.35e-17	3.91	0.59	49.9	-1.22
CTTACGATAATAAACGACACAAGTACACACG	0.0481	2.73e-18	1.35e-17	3.91	0.59	49.9	-1.22
AACCAATCGTATTCATAGGACTTTCGGCCAT	0.0481	2.73e-18	1.35e-17	3.91	0.59	49.9	-1.22	1086843_unknown_2676_130_01500	phage HNH endonuclease
CACAATCTTTGCACAATGTTATTTGATGCCC	0.0481	2.73e-18	1.35e-17	3.91	0.59	49.9	-1.22
AATAAACGACACAAGTACACACGACATGCCA	0.0481	2.73e-18	1.35e-17	3.91	0.59	49.9	-1.22
ATAAACGACACAAGTACACACGACATGCCAC	0.0481	2.73e-18	1.35e-17	3.91	0.59	49.9	-1.22
ATAATAAACGACACAAGTACACACGACATGC	0.0481	2.73e-18	1.35e-17	3.91	0.59	49.9	-1.22
ATGTCGTGTGTACTTGTGTCGTTTATTATCG	0.0481	2.73e-18	1.35e-17	3.91	0.59	49.9	-1.22
AGGCTATCAGACTAGTCGCTTTAGATAGAGA	0.0481	2.73e-18	1.35e-17	3.91	0.59	49.9	-1.22	1086843_unknown_2676_130_01500	phage HNH endonuclease
TAATAAACGACACAAGTACACACGACATGCC	0.0481	2.73e-18	1.35e-17	3.91	0.59	49.9	-1.22
TACTTGTGTCGTTTATTATCGTAAGGAACCC	0.0481	2.73e-18	1.35e-17	3.91	0.59	49.9	-1.22
TCCTTACGATAATAAACGACACAAGTACACA	0.0481	2.73e-18	1.35e-17	3.91	0.59	49.9	-1.22
TCTATCTAAAGCGACTAGTCTGATAGCCTTC	0.0481	2.73e-18	1.35e-17	3.91	0.59	49.9	-1.22	1086843_unknown_2676_130_01500	phage HNH endonuclease
TCTTTTTGTCCCACACTAACATATTAACACA	0.0481	2.73e-18	1.35e-17	3.91	0.59	49.9	-1.22
TCTGTGTTAATATGTTAGTGTGGGACAAAAA	0.0481	2.73e-18	1.35e-17	3.91	0.59	49.9	-1.22
GTACTTGTGTCGTTTATTATCGTAAGGAACC	0.0481	2.73e-18	1.35e-17	3.91	0.59	49.9	-1.22
AAAAGGCCTACAAATCTGTGTTAATATGTTA	0.0481	2.73e-18	1.35e-17	3.91	0.59	49.9	-1.22
AAATCTGTGTTAATATGTTAGTGTGGGACAA	0.0481	2.73e-18	1.35e-17	3.91	0.59	49.9	-1.22
AACATATTAACACAGATTTGTAGGCCTTTTG	0.0481	2.73e-18	1.35e-17	3.91	0.59	49.9	-1.22
AATCTGTGTTAATATGTTAGTGTGGGACAAA	0.0481	2.73e-18	1.35e-17	3.91	0.59	49.9	-1.22
AATCGTGGCATGTCGTGTGTACTTGTGTCGT	0.0481	2.73e-18	1.35e-17	3.91	0.59	49.9	-1.22
AATGTTATTTGATGCCCGCATGATATGCTAC	0.0481	2.73e-18	1.35e-17	3.91	0.59	49.9	-1.22
AAGGCCTACAAATCTGTGTTAATATGTTAGT	0.0481	2.73e-18	1.35e-17	3.91	0.59	49.9	-1.22
ACACTAACATATTAACACAGATTTGTAGGCC	0.0481	2.73e-18	1.35e-17	3.91	0.59	49.9	-1.22
ACATATTAACACAGATTTGTAGGCCTTTTGC	0.0481	2.73e-18	1.35e-17	3.91	0.59	49.9	-1.22
ATATTAACACAGATTTGTAGGCCTTTTGCAC	0.0481	2.73e-18	1.35e-17	3.91	0.59	49.9	-1.22
AGGCCTACAAATCTGTGTTAATATGTTAGTG	0.0481	2.73e-18	1.35e-17	3.91	0.59	49.9	-1.22
CAAATCTGTGTTAATATGTTAGTGTGGGACA	0.0481	2.73e-18	1.35e-17	3.91	0.59	49.9	-1.22
CAATGTTATTTGATGCCCGCATGATATGCTA	0.0481	2.73e-18	1.35e-17	3.91	0.59	49.9	-1.22
CACAATGTTATTTGATGCCCGCATGATATGC	0.0481	2.73e-18	1.35e-17	3.91	0.59	49.9	-1.22
CATATTAACACAGATTTGTAGGCCTTTTGCA	0.0481	2.73e-18	1.35e-17	3.91	0.59	49.9	-1.22
CCACACTAACATATTAACACAGATTTGTAGG	0.0481	2.73e-18	1.35e-17	3.91	0.59	49.9	-1.22
CCCACACTAACATATTAACACAGATTTGTAG	0.0481	2.73e-18	1.35e-17	3.91	0.59	49.9	-1.22
TAACACAGATTTGTAGGCCTTTTGCACAATC	0.0481	2.73e-18	1.35e-17	3.91	0.59	49.9	-1.22
TCTCTTACACCTCTTCGATTGCATAATAAAA	0.0481	2.73e-18	1.35e-17	3.91	0.59	49.9	-1.22
AATCTTTGCACAATGTTATTTGATGCCCGCA	0.0481	2.73e-18	1.35e-17	3.91	0.59	49.9	-1.22
AAGATTGTGCAAAAGGCCTACAAATCTGTGT	0.0481	2.73e-18	1.35e-17	3.91	0.59	49.9	-1.22
AAGAGGTGTAAGAGATGACGAGACATAACAA	0.0481	2.73e-18	1.35e-17	3.91	0.59	49.9	-1.22	1086843_unknown_2676_130_01500	phage HNH endonuclease
ACAATCTTTGCACAATGTTATTTGATGCCCG	0.0481	2.73e-18	1.35e-17	3.91	0.59	49.9	-1.22
ATATCATGCGGGCATCAAATAACATTGTGCA	0.0481	2.73e-18	1.35e-17	3.91	0.59	49.9	-1.22
ATAGGTGTTGTTATGTCTCGTCATCTCTTAC	0.0481	2.73e-18	1.35e-17	3.91	0.59	49.9	-1.22	1086843_unknown_2676_130_01500	phage HNH endonuclease
ATCATGCGGGCATCAAATAACATTGTGCAAA	0.0481	2.73e-18	1.35e-17	3.91	0.59	49.9	-1.22
ATCTCTTACACCTCTTCGATTGCATAATAAA	0.0481	2.73e-18	1.35e-17	3.91	0.59	49.9	-1.22	1086843_unknown_2676_130_01500	phage HNH endonuclease
ATCTTTGCACAATGTTATTTGATGCCCGCAT	0.0481	2.73e-18	1.35e-17	3.91	0.59	49.9	-1.22
ATCGAAGAGGTGTAAGAGATGACGAGACATA	0.0481	2.73e-18	1.35e-17	3.91	0.59	49.9	-1.22	1086843_unknown_2676_130_01500	phage HNH endonuclease
ATTATGCAATCGAAGAGGTGTAAGAGATGAC	0.0481	2.73e-18	1.35e-17	3.91	0.59	49.9	-1.22	1086843_unknown_2676_130_01500	phage HNH endonuclease
ATGCAATCGAAGAGGTGTAAGAGATGACGAG	0.0481	2.73e-18	1.35e-17	3.91	0.59	49.9	-1.22	1086843_unknown_2676_130_01500	phage HNH endonuclease
AGGTGTAAGAGATGACGAGACATAACAACAC	0.0481	2.73e-18	1.35e-17	3.91	0.59	49.9	-1.22	1086843_unknown_2676_130_01500	phage HNH endonuclease
CAATCGAAGAGGTGTAAGAGATGACGAGACA	0.0481	2.73e-18	1.35e-17	3.91	0.59	49.9	-1.22	1086843_unknown_2676_130_01500	phage HNH endonuclease
CATCTCTTACACCTCTTCGATTGCATAATAA	0.0481	2.73e-18	1.35e-17	3.91	0.59	49.9	-1.22	1086843_unknown_2676_130_01500	phage HNH endonuclease
CATGCGGGCATCAAATAACATTGTGCAAAGA	0.0481	2.73e-18	1.35e-17	3.91	0.59	49.9	-1.22
CTTTGCACAATGTTATTTGATGCCCGCATGA	0.0481	2.73e-18	1.35e-17	3.91	0.59	49.9	-1.22
TACACCTCTTCGATTGCATAATAAAAGACAC	0.0481	2.73e-18	1.35e-17	3.91	0.59	49.9	-1.22
TATTATGCAATCGAAGAGGTGTAAGAGATGA	0.0481	2.73e-18	1.35e-17	3.91	0.59	49.9	-1.22	1086843_unknown_2676_130_01500	phage HNH endonuclease
TATGCAATCGAAGAGGTGTAAGAGATGACGA	0.0481	2.73e-18	1.35e-17	3.91	0.59	49.9	-1.22	1086843_unknown_2676_130_01500	phage HNH endonuclease
TAGGTGTTGTTATGTCTCGTCATCTCTTACA	0.0481	2.73e-18	1.35e-17	3.91	0.59	49.9	-1.22	1086843_unknown_2676_130_01500	phage HNH endonuclease
TCTTACACCTCTTCGATTGCATAATAAAAGA	0.0481	2.73e-18	1.35e-17	3.91	0.59	49.9	-1.22
TTACACCTCTTCGATTGCATAATAAAAGACA	0.0481	2.73e-18	1.35e-17	3.91	0.59	49.9	-1.22
GCAATCGAAGAGGTGTAAGAGATGACGAGAC	0.0481	2.73e-18	1.35e-17	3.91	0.59	49.9	-1.22	1086843_unknown_2676_130_01500	phage HNH endonuclease
GCACAATCTTTGCACAATGTTATTTGATGCC	0.0481	2.73e-18	1.35e-17	3.91	0.59	49.9	-1.22
ATATCTTTTTGTCCCACACTAACATATTAAC	0.0481	2.73e-18	1.35e-17	3.91	0.59	49.9	-1.22
TGTACTTGTGTCGTTTATTATCGTAAGGAAC	0.0481	2.73e-18	1.35e-17	3.91	0.59	49.9	-1.22
AACACAGATTTGTAGGCCTTTTGCACAATCT	0.0481	2.73e-18	1.35e-17	3.91	0.59	49.9	-1.22
CATGGAAGGCTATCAGACTAGTCGCTTTAGA	0.0481	2.73e-18	1.35e-17	3.91	0.59	49.9	-1.22	1086843_unknown_2676_130_01500	phage HNH endonuclease
CTCTTACACCTCTTCGATTGCATAATAAAAG	0.0481	2.73e-18	1.35e-17	3.91	0.59	49.9	-1.22
CTTACACCTCTTCGATTGCATAATAAAAGAC	0.0481	2.73e-18	1.35e-17	3.91	0.59	49.9	-1.22
CATGTCGTGTGTACTTGTGTCGTTTATTATC	0.0481	2.73e-18	1.35e-17	3.91	0.59	49.9	-1.22
CATATCATGCGGGCATCAAATAACATTGTGC	0.0481	2.73e-18	1.35e-17	3.91	0.59	49.9	-1.22
TATCTCTATCTAAAGCGACTAGTCTGATAGC	0.0481	2.73e-18	1.35e-17	3.91	0.59	49.9	-1.22	1086843_unknown_2676_130_01500	phage HNH endonuclease
ACAAATCTGTGTTAATATGTTAGTGTGGGAC	0.0481	2.73e-18	1.35e-17	3.91	0.59	49.9	-1.22
AATGGCCGAAAGTCCTATGAATACGATTGGT	0.0481	2.73e-18	1.35e-17	3.91	0.59	49.9	-1.22	1086843_unknown_2676_130_01500	phage HNH endonuclease
AGCTTTTATCGTACTTGTATCTGATTTAGGA	0.0421	1.98e-15	1.38e-17	4.09	0.6	59.74	-1.24	MRSA252_Human_36_30_01507	phage protein
AATAGCTTTTATCGTACTTGTATCTGATTTA	0.0421	1.98e-15	1.38e-17	4.09	0.6	59.74	-1.24	1086843_unknown_2676_130_01523	phage protein
CCTAAATCAGATACAAGTACGATAAAAGCTA	0.0421	1.98e-15	1.38e-17	4.09	0.6	59.74	-1.24	1086843_unknown_2676_130_01523	phage protein
ATAGCTTTTATCGTACTTGTATCTGATTTAG	0.0421	1.98e-15	1.38e-17	4.09	0.6	59.74	-1.24	1086843_unknown_2676_130_01523	phage protein
AATCAGATACAAGTACGATAAAAGCTATTGA	0.0421	1.98e-15	1.38e-17	4.09	0.6	59.74	-1.24	1086843_unknown_2676_130_01523	phage protein
ATCAGATACAAGTACGATAAAAGCTATTGAA	0.0421	1.98e-15	1.38e-17	4.09	0.6	59.74	-1.24	1086843_unknown_2676_130_01523	phage protein
AAATCAGATACAAGTACGATAAAAGCTATTG	0.0421	1.98e-15	1.38e-17	4.09	0.6	59.74	-1.24	1086843_unknown_2676_130_01523	phage protein
CGGCAATTAATAATATAAATCAAGCTGATAC	0.916	1.42e-12	1.41e-17	-5.22	0.86	0.01	3.79	RF122_01660	cell-wall-anchored protein SasC
CATTCATTGGCAATTTGGGCATGTATTAACA	0.831	0.563	1.65e-17	-5.84	0.92	0	3.8	RF122_02653	hypothetical protein
TGGATGTCCTGTAAATACATCTTGCATACCA	0.0373	6.53e-16	1.73e-17	4.71	0.8	111.05	-1.21	1086843_unknown_2676_130_01482	phage protein
CTGGATGTCCTGTAAATACATCTTGCATACC	0.0373	6.53e-16	1.73e-17	4.71	0.8	111.05	-1.21	1086843_unknown_2676_130_01482	phage protein
TCTGGATGTCCTGTAAATACATCTTGCATAC	0.0373	6.53e-16	1.73e-17	4.71	0.8	111.05	-1.21	1086843_unknown_2676_130_01482	phage protein
ATGGTATGCAAGATGTATTTACAGGACATCC	0.0373	6.53e-16	1.73e-17	4.71	0.8	111.05	-1.21	1086843_unknown_2676_130_01482	phage protein
TATGGTATGCAAGATGTATTTACAGGACATC	0.0373	6.53e-16	1.73e-17	4.71	0.8	111.05	-1.21	1086843_unknown_2676_130_01482	phage protein
CATCAACAATAGATACCACAAAGGCGTCTCC	0.0373	6.53e-16	1.73e-17	4.79	0.82	120.3	-1.22
AAGGAGACGCCTTTGTGGTATCTATTGTTGA	0.0373	6.53e-16	1.73e-17	4.79	0.82	120.3	-1.22
AACAATAGATACCACAAAGGCGTCTCCTTTC	0.0373	6.53e-16	1.73e-17	4.79	0.82	120.3	-1.22
AAAGGAGACGCCTTTGTGGTATCTATTGTTG	0.0373	6.53e-16	1.73e-17	4.79	0.82	120.3	-1.22
ATCAACAATAGATACCACAAAGGCGTCTCCT	0.0373	6.53e-16	1.73e-17	4.79	0.82	120.3	-1.22
GAGACGCCTTTGTGGTATCTATTGTTGATGC	0.0373	6.53e-16	1.73e-17	4.79	0.82	120.3	-1.22
AACATAGAAGCTGACGGAAAGTCAGATTTCA	0.108	7.87e-07	1.74e-17	-3.32	0.49	0.04	-0.74
TAGAAGCTGACGGAAAGTCAGATTTCAATAA	0.108	7.87e-07	1.74e-17	-3.32	0.49	0.04	-0.74
ACATAGAAGCTGACGGAAAGTCAGATTTCAA	0.108	7.87e-07	1.74e-17	-3.32	0.49	0.04	-0.74
ATAGAAGCTGACGGAAAGTCAGATTTCAATA	0.108	7.87e-07	1.74e-17	-3.32	0.49	0.04	-0.74
CAACATAGAAGCTGACGGAAAGTCAGATTTC	0.108	7.87e-07	1.74e-17	-3.32	0.49	0.04	-0.74
ATTGAAATCTGACTTTCCGTCAGCTTCTATG	0.108	7.87e-07	1.74e-17	-3.32	0.49	0.04	-0.74
ACACTTTATCTGGTTCATCGATACGTTGAAT	0.928	5.53e-22	1.85e-17	-5.31	0.86	0	3.95	ED133_Sheep_133_133_02667	Sec family Type I general secretory pathway protein SecA
AAACCATAATTATCATTGATATGCTTATCTG	0.928	5.53e-22	1.85e-17	-5.31	0.86	0	3.95	ED133_Sheep_133_133_00714	hypothetical protein
ACTTTATCTGGTTCATCGATACGTTGAATCG	0.928	5.53e-22	1.85e-17	-5.31	0.86	0	3.95	ED133_Sheep_133_133_02667	Sec family Type I general secretory pathway protein SecA
AGATAAGCATATCAATGATAATTATGGTTTA	0.928	5.53e-22	1.85e-17	-5.31	0.86	0	3.95	ED133_Sheep_133_133_00714	hypothetical protein
CACTTTATCTGGTTCATCGATACGTTGAATC	0.928	5.53e-22	1.85e-17	-5.31	0.86	0	3.95	ED133_Sheep_133_133_02667	Sec family Type I general secretory pathway protein SecA
AACCATAATTATCATTGATATGCTTATCTGC	0.928	5.53e-22	1.85e-17	-5.31	0.86	0	3.95	ED133_Sheep_133_133_00714	hypothetical protein
TTAAAAATATTTTTAAATATATCTATCAACA	0.581	0.0456	1.87e-17	-5.01	0.88	0.01	1.95	Newman_Human_254_8_00688	hypothetical protein
TAAAAATATTTTTAAATATATCTATCAACAC	0.581	0.0456	1.87e-17	-5.01	0.88	0.01	1.95	Newman_Human_254_8_00688	hypothetical protein
ACATTTAAAAATATTTTTAAATATATCTATC	0.581	0.0456	1.87e-17	-5.01	0.88	0.01	1.95	Newman_Human_254_8_00688	hypothetical protein
ATTTAAAAATATTTTTAAATATATCTATCAA	0.581	0.0456	1.87e-17	-5.01	0.88	0.01	1.95	Newman_Human_254_8_00688	hypothetical protein
AAAATATTTTTAAATATATCTATCAACACAT	0.581	0.0456	1.87e-17	-5.01	0.88	0.01	1.95	Newman_Human_254_8_00688	hypothetical protein
AAAAATATTTTTAAATATATCTATCAACACA	0.581	0.0456	1.87e-17	-5.01	0.88	0.01	1.95	Newman_Human_254_8_00688	hypothetical protein
AATATTTTTAAATATATCTATCAACACATCG	0.581	0.0456	1.87e-17	-5.01	0.88	0.01	1.95	Newman_Human_254_8_00688	hypothetical protein
AAATATTTTTAAATATATCTATCAACACATC	0.581	0.0456	1.87e-17	-5.01	0.88	0.01	1.95	Newman_Human_254_8_00688	hypothetical protein
TTTAAAAATATTTTTAAATATATCTATCAAC	0.581	0.0456	1.87e-17	-5.01	0.88	0.01	1.95	Newman_Human_254_8_00688	hypothetical protein
CATTTAAAAATATTTTTAAATATATCTATCA	0.581	0.0456	1.87e-17	-5.01	0.88	0.01	1.95	Newman_Human_254_8_00688	hypothetical protein
ACAAAGCAGATATCGTAAAATAGATGGTTTC	0.0373	6.53e-16	1.92e-17	4.71	0.8	111.05	-1.21	ED133_Sheep_133_133_00314	phage terminase large subunit
TCTAAAAGAAATGTTTTTAGATGGGAAAATC	0.0373	6.53e-16	1.92e-17	4.71	0.8	111.05	-1.21	ED133_Sheep_133_133_00314	phage terminase large subunit
CATCTAAAAACATTTCTTTTAGATCCTTCAG	0.0373	6.53e-16	1.92e-17	4.71	0.8	111.05	-1.21	ED133_Sheep_133_133_00314	phage terminase large subunit
AAAAGTTTCTATAGCTTCTTCTATCGTATAA	0.0373	6.53e-16	1.92e-17	4.71	0.8	111.05	-1.21	ED133_Sheep_133_133_00308	virulence-associated E family protein
AGAAACAGAGGACTTTACAGCCGCGTGTGCA	0.0373	6.53e-16	1.92e-17	4.71	0.8	111.05	-1.21	HO50960412_01407	phage terminase large subunit
AAAATTGATTGTTCATAATATGGACATGTTG	0.0373	6.53e-16	1.92e-17	4.71	0.8	111.05	-1.21	HO50960412_01406	phage portal protein
AGAAAAGCCGGGAATTGTTGGCGCATTTTGC	0.0373	6.53e-16	1.92e-17	4.71	0.8	111.05	-1.21	HO50960412_01413	virulence-associated E family protein
TAAATGCAACATGTCCATATTATGAACAATC	0.0373	6.53e-16	1.92e-17	4.71	0.8	111.05	-1.21	HO50960412_01406	phage portal protein
TGGCAACCAGTTTCCGTTTCTGTCTAGTTTC	0.0373	6.53e-16	1.92e-17	4.71	0.8	111.05	-1.21	HO50960412_01407	phage terminase large subunit
CCAGTTTCCGTTTCTGTCTAGTTTCAACTGG	0.0373	6.53e-16	1.92e-17	4.71	0.8	111.05	-1.21	HO50960412_01407	phage terminase large subunit
AGAACTAATTACGGTATCACCTAATAATTCA	0.0373	6.53e-16	1.92e-17	4.71	0.8	111.05	-1.21	1086843_unknown_2676_130_01497	phage portal protein
CAGTTTTTAATACAAATAGATGTAGAGTCAG	0.0373	6.53e-16	1.92e-17	4.71	0.8	111.05	-1.21	1086843_unknown_2676_130_01491	hypothetical protein
AACCCTTCTATGAAAGATAGAGAGGTTCTAA	0.0373	6.53e-16	1.92e-17	4.71	0.8	111.05	-1.21	1086843_unknown_2676_130_01493	phage head-tail joining protein
AAGTATCTGCATTTTCAGTGACTTGATAATA	0.0373	6.53e-16	1.92e-17	4.71	0.8	111.05	-1.21	1086843_unknown_2676_130_01491	hypothetical protein
TGTCAAAATCTGTTGTATTCTTCAACACATC	0.0373	6.53e-16	1.92e-17	4.71	0.8	111.05	-1.21	1086843_unknown_2676_130_01497	phage portal protein
ATAACCCTTCTATGAAAGATAGAGAGGTTCT	0.0373	6.53e-16	1.92e-17	4.71	0.8	111.05	-1.21	1086843_unknown_2676_130_01493	phage head-tail joining protein
ACATGAGGATAATGTTTTAGCTATGACCCCA	0.0373	6.53e-16	1.92e-17	4.71	0.8	111.05	-1.21	1086843_unknown_2676_130_01492	phage protein
ACCAACCGGAAAAGTTATTTTTACTCAATCC	0.0373	6.53e-16	1.92e-17	4.71	0.8	111.05	-1.21	1086843_unknown_2676_130_01497	phage portal protein
TATAGAGAATGGGAAGAAGATGGATTATTAA	0.0373	6.53e-16	1.92e-17	4.71	0.8	111.05	-1.21	1086843_unknown_2676_130_01498	phage terminase large subunit
TTTAAAATATCGATTCTTTTTTCTATCCGAC	0.0373	6.53e-16	1.92e-17	4.71	0.8	111.05	-1.21	1086843_unknown_2676_130_01497	phage portal protein
TTTTCATGCCTTCTTCGACATTGACTGCATC	0.0373	6.53e-16	1.92e-17	4.71	0.8	111.05	-1.21	1086843_unknown_2676_130_01486	bacteriophage tail tape measure protein
AAGGTTGTGTCTGAAAGTGGAGATGGGAATA	0.0373	6.53e-16	1.92e-17	4.71	0.8	111.05	-1.21	1086843_unknown_2676_130_01498	phage terminase large subunit
CTTCCCATTCTCGAATTTCATTAATTGTATA	0.0373	6.53e-16	1.92e-17	4.71	0.8	111.05	-1.21	1086843_unknown_2676_130_01497	phage portal protein
TAGCTTTACAAAATGGTTCGTTTTAGGTAAA	0.0373	6.53e-16	1.92e-17	4.71	0.8	111.05	-1.21	1086843_unknown_2676_130_01493	phage head-tail joining protein
CAAAACACACCTTACATCGATTATCAAGATG	0.0373	6.53e-16	1.92e-17	4.71	0.8	111.05	-1.21	1086843_unknown_2676_130_01498	phage terminase large subunit
TTACGCGTCTAAGGTATTTAATATCGTAGAA	0.0373	6.53e-16	1.92e-17	4.71	0.8	111.05	-1.21	1086843_unknown_2676_130_01493	phage head-tail joining protein
ACCGTAATTAGTTCTGATACATCTGTATTGA	0.0373	6.53e-16	1.92e-17	4.71	0.8	111.05	-1.21	1086843_unknown_2676_130_01497	phage portal protein
TTTTGATTTTATCAACCAAATTGAAACAACA	0.0373	6.53e-16	1.92e-17	4.71	0.8	111.05	-1.21	1086843_unknown_2676_130_01497	phage portal protein
TATTTGTCGTGATTTGATGTGATTCTGACTC	0.0373	6.53e-16	1.92e-17	4.71	0.8	111.05	-1.21	1086843_unknown_2676_130_01491	hypothetical protein
CATACTAGCCATAGAATTTGCCAGCTTTGTA	0.0373	6.53e-16	1.92e-17	4.71	0.8	111.05	-1.21	1086843_unknown_2676_130_01497	phage portal protein
CGCGTAAATCGCCTTATCTAGCTTTACAAAA	0.0373	6.53e-16	1.92e-17	4.71	0.8	111.05	-1.21	1086843_unknown_2676_130_01493	phage head-tail joining protein
AACTTTTGCGTTAGATAATGGCAAAGTTGCT	0.0373	6.53e-16	1.92e-17	4.71	0.8	111.05	-1.21	1086843_unknown_2676_130_01498	phage terminase large subunit
TAAGGTATTTAATATCGTAGAAATTAGGCAA	0.0373	6.53e-16	1.92e-17	4.71	0.8	111.05	-1.21	1086843_unknown_2676_130_01493	phage head-tail joining protein
AAAAAGGGAATGCTTATGTCTTAATAGAGCG	0.0373	6.53e-16	1.92e-17	4.71	0.8	111.05	-1.21	1086843_unknown_2676_130_01497	phage portal protein
ATTTCATCTGACACTAAAATACTTTTTATGA	0.0373	6.53e-16	1.92e-17	4.71	0.8	111.05	-1.21	1086843_unknown_2676_130_01491	hypothetical protein
AATCACATCAAATCACGACAAATATAACTAA	0.0373	6.53e-16	1.92e-17	4.71	0.8	111.05	-1.21	1086843_unknown_2676_130_01491	hypothetical protein
AAGCAGTATGAGGAAGAGTTTAATCGCAAAC	0.0373	6.53e-16	1.92e-17	4.71	0.8	111.05	-1.21	1086843_unknown_2676_130_01497	phage portal protein
AAATCTGTTGTATTCTTCAACACATCTATCG	0.0373	6.53e-16	1.92e-17	4.71	0.8	111.05	-1.21	1086843_unknown_2676_130_01497	phage portal protein
TTTAGATGGGAAAATCATATTTAATAATAAC	0.0373	6.53e-16	1.92e-17	4.71	0.8	111.05	-1.21	1086843_unknown_2676_130_01498	phage terminase large subunit
AGCAGATATCGTAAAATAGATGGTTTCGCAG	0.0373	6.53e-16	1.92e-17	4.71	0.8	111.05	-1.21	1086843_unknown_2676_130_01498	phage terminase large subunit
ATGCTCTTCATAAAACTTTATAGGCATACTA	0.0373	6.53e-16	1.92e-17	4.71	0.8	111.05	-1.21	1086843_unknown_2676_130_01497	phage portal protein
AAACTCTTCCTCATACTGCTTTATAATGGGC	0.0373	6.53e-16	1.92e-17	4.71	0.8	111.05	-1.21	1086843_unknown_2676_130_01497	phage portal protein
CAACTTTTGCGTTAGATAATGGCAAAGTTGC	0.0373	6.53e-16	1.92e-17	4.71	0.8	111.05	-1.21	1086843_unknown_2676_130_01498	phage terminase large subunit
ACTATAGGGTGAGCGCATAATTAGCGTCACC	0.0373	6.53e-16	1.92e-17	4.71	0.8	111.05	-1.21	1086843_unknown_2676_130_01493	phage head-tail joining protein
TTTGAATTGTTAATAATCCATCTTCTTCCCA	0.0373	6.53e-16	1.92e-17	4.71	0.8	111.05	-1.21	1086843_unknown_2676_130_01498	phage terminase large subunit
ATCAGTATTAAGGATTTAATGCGTTAAGGAG	0.0373	6.53e-16	1.92e-17	4.71	0.8	111.05	-1.21
CAGGGGTGACGCTAATTATGCGCTCACCCTA	0.0373	6.53e-16	1.92e-17	4.71	0.8	111.05	-1.21	1086843_unknown_2676_130_01493	phage head-tail joining protein
AAATCCTGCATTGCATCAGTCATTTTGTCAT	0.0373	6.53e-16	1.92e-17	4.71	0.8	111.05	-1.21	1086843_unknown_2676_130_01505	virulence-associated E family protein
ACAGGGCATATTTTTATCAATTCGTTCATAA	0.0373	6.53e-16	1.92e-17	4.71	0.8	111.05	-1.21	1086843_unknown_2676_130_01493	phage head-tail joining protein
ATTGTTTCATTCGTTTCTAATGTGTTATTAG	0.0373	6.53e-16	1.92e-17	4.71	0.8	111.05	-1.21	1086843_unknown_2676_130_01497	phage portal protein
ATTTACAAAAACAACTATACAACATCGTTTC	0.0373	6.53e-16	1.92e-17	4.71	0.8	111.05	-1.21	1086843_unknown_2676_130_01493	phage head-tail joining protein
[truncated: 210,184+ more rows]
