# Supplementary material for: Bacteriophage-driven emergence and expansion of Staphylococcus aureus in rodent populations
Source: PLoS Pathog. 2024 Jul 24;20(7):e1012378. doi: 10.1371/journal.ppat.1012378 (PMC11299810; doi:10.1371/journal.ppat.1012378)
Supplement: S1 Table — (XLSX) [file ppat.1012378.s008.xlsx]

## Sheet: Sheet1
S1 Table. Sequence datasets employed in the study
Strain	Accession	Host	Host species	Location	Dataset	Sampling Year
973_17	ERR2505643	Cow	Bos taurus	USA	CC1	1987
AR952	ERR10213182	Cow	Bos taurus	Argentina	CC1	1992
AR900	ERR10213130	Cow	Bos taurus	Argentina	CC1	1994
GCA_002356655	GCA_002356655	Human	Homo sapiens	Japan	CC1	1995
612_77_Avi	ERR1801388	Chicken	Gallus gallus domesticus	Japan	CC1	1998
GCA_001019125	GCA_001019125	Human	Homo sapiens	USA	CC1	1998
973_03	ERR2505629	Cow	Bos taurus	Norway	CC1	2001
973_66	ERR2505685	Cow	Bos taurus	Norway	CC1	2001
SRR4359402	SRR4359402	Human	Homo sapiens	Germany	CC1	2002
ERR1213765	ERR1213765	Human	Homo sapiens	Gambia	CC1	2002
GCA_002795285	GCA_002795285	Human	Homo sapiens	USA	CC1	2004
GCA_000577355	GCA_000577355	Human	Homo sapiens	NA	CC1	2005
GCA_000582745	GCA_000582745	Human	Homo sapiens	NA	CC1	2005
DKFZ 512	ERR5055913	Laboratory mouse	Mus musculus	Germany	CC1	2008
SRR6347212	SRR6347212	Human	Homo sapiens	Cambodia	CC1	2008
SRR6347288	SRR6347288	Human	Homo sapiens	Cambodia	CC1	2008
GCA_002096985	GCA_002096985	Human	Homo sapiens	Australia	CC1	2009
SRR5250352	SRR5250352	Human	Homo sapiens	UK	CC1	2009
SRR5251276	SRR5251276	Human	Homo sapiens	UK	CC1	2009
GCA_900081355	GCA_900081355	Human	Homo sapiens	USA	CC1	2009
GCA_900081975	GCA_900081975	Human	Homo sapiens	USA	CC1	2009
SRR6053655	SRR6053655	Human	Homo sapiens	France	CC1	2010
SRR2053864	SRR2053864	Human	Homo sapiens	UK	CC1	2010
SRR2053869	SRR2053869	Human	Homo sapiens	UK	CC1	2010
SRR2053954	SRR2053954	Human	Homo sapiens	UK	CC1	2010
SRR2053957	SRR2053957	Human	Homo sapiens	UK	CC1	2010
SRR2054076	SRR2054076	Human	Homo sapiens	UK	CC1	2010
MOK052	ERR10212710	Cow	Bos taurus	Ireland	CC1	2010
MOK208	ERR10212728	Cow	Bos taurus	Ireland	CC1	2010
K34	ERR10212959	Cow	Bos taurus	South Korea	CC1	2010
K42	ERR10212965	Cow	Bos taurus	South Korea	CC1	2010
K55	ERR10212977	Cow	Bos taurus	South Korea	CC1	2010
K66	ERR10212988	Cow	Bos taurus	South Korea	CC1	2010
GCA_900083415	GCA_900083415	Human	Homo sapiens	USA	CC1	2010
AR828	ERR10213121	Cow	Bos taurus	Argentina	CC1	2011
AR835	ERR10213128	Cow	Bos taurus	Argentina	CC1	2011
ERR1040789	ERR1040789	Human	Homo sapiens	UK	CC1	2011
ERR1040942	ERR1040942	Human	Homo sapiens	UK	CC1	2011
ERR2072389	ERR2072389	Human	Homo sapiens	UK	CC1	2011
SRR3729144	SRR3729144	Human	Homo sapiens	UK	CC1	2011
SRR3729263	SRR3729263	Human	Homo sapiens	UK	CC1	2011
SRR3731762	SRR3731762	Human	Homo sapiens	UK	CC1	2011
SRR5250643	SRR5250643	Human	Homo sapiens	UK	CC1	2011
K90	ERR10213005	Cow	Bos taurus	South Korea	CC1	2011
J70	ERR5055883	Laboratory mouse	Mus musculus	New Zealand	CC1	2011
J57	ERR5055884	Laboratory mouse	Mus musculus	New Zealand	CC1	2011
J78	ERR5055885	Laboratory mouse	Mus musculus	New Zealand	CC1	2011
J90	ERR5055886	Laboratory mouse	Mus musculus	New Zealand	CC1	2011
ERR1143396	ERR1143396	Human	Homo sapiens	Tanzania	CC1	2011
SRR1522372	SRR1522372	Human	Homo sapiens	USA	CC1	2011
SRR6118081	SRR6118081	Human	Homo sapiens	USA	CC1	2011
SRR6118083	SRR6118083	Human	Homo sapiens	USA	CC1	2011
SRR6118086	SRR6118086	Human	Homo sapiens	USA	CC1	2011
SRR6118088	SRR6118088	Human	Homo sapiens	USA	CC1	2011
GCA_001680935	GCA_001680935	Cow	Bos taurus	Australia	CC1	2012
GCA_001921665	GCA_001921665	Human	Homo sapiens	Brazil	CC1	2012
ERR1040877	ERR1040877	Human	Homo sapiens	UK	CC1	2012
ERR1143479	ERR1143479	Human	Homo sapiens	UK	CC1	2012
ERR175892	ERR175892	Cow	Bos taurus	UK	CC1	2012
ERR387105	ERR387105	Cow	Bos taurus	UK	CC1	2012
SRR3728404	SRR3728404	Human	Homo sapiens	UK	CC1	2012
SRR3728669	SRR3728669	Human	Homo sapiens	UK	CC1	2012
SRR3728702	SRR3728702	Human	Homo sapiens	UK	CC1	2012
SRR3728772	SRR3728772	Human	Homo sapiens	UK	CC1	2012
SRR3728958	SRR3728958	Human	Homo sapiens	UK	CC1	2012
SRR3729174	SRR3729174	Human	Homo sapiens	UK	CC1	2012
SRR3729217	SRR3729217	Human	Homo sapiens	UK	CC1	2012
SRR3730549	SRR3730549	Human	Homo sapiens	UK	CC1	2012
SRR3730550	SRR3730550	Human	Homo sapiens	UK	CC1	2012
SRR3730902	SRR3730902	Human	Homo sapiens	UK	CC1	2012
SRR3731345	SRR3731345	Human	Homo sapiens	UK	CC1	2012
SRR3731456	SRR3731456	Human	Homo sapiens	UK	CC1	2012
SRR3731714	SRR3731714	Human	Homo sapiens	UK	CC1	2012
SRR3731806	SRR3731806	Human	Homo sapiens	UK	CC1	2012
K185	ERR10212886	Cow	Bos taurus	Ireland	CC1	2012
GCA_000512505	GCA_000512505	Human	Homo sapiens	India	CC1	2012
GCA_000512545	GCA_000512545	Human	Homo sapiens	India	CC1	2012
SRR6346922	SRR6346922	Human	Homo sapiens	Cambodia	CC1	2012
SRR6347053	SRR6347053	Human	Homo sapiens	Cambodia	CC1	2012
SRR6347153	SRR6347153	Human	Homo sapiens	Cambodia	CC1	2012
SRR6347247	SRR6347247	Human	Homo sapiens	Cambodia	CC1	2012
K203	ERR10212904	Cow	Bos taurus	South Korea	CC1	2012
K210	ERR10212911	Cow	Bos taurus	South Korea	CC1	2012
K221	ERR10212920	Cow	Bos taurus	South Korea	CC1	2012
K142	ERR10213051	Cow	Bos taurus	South Korea	CC1	2012
ERR1143488	ERR1143488	Human	Homo sapiens	Mozambique	CC1	2012
ERR1592272	ERR1592272	Human	Homo sapiens	Democratic Republic of Congo	CC1	2013
ERR1592303	ERR1592303	Human	Homo sapiens	Democratic Republic of Congo	CC1	2013
ZSFV 26-4	ERR5055854	Laboratory mouse	Mus musculus	Germany	CC1	2013
ZSFV 29-2	ERR5055855	Laboratory mouse	Mus musculus	Germany	CC1	2013
ZSFV 28-2	ERR5055856	Laboratory mouse	Mus musculus	Germany	CC1	2013
SRR4359645	SRR4359645	Human	Homo sapiens	UK	CC1	2013
SRR4359759	SRR4359759	Human	Homo sapiens	UK	CC1	2013
PGA-11	ERR5055845	Laboratory mouse	Mus musculus	USA	CC1	2013
PGA-12	ERR5055846	Laboratory mouse	Mus musculus	USA	CC1	2013
PGA-13	ERR5055847	Laboratory mouse	Mus musculus	USA	CC1	2013
PGA-14	ERR5055848	Laboratory mouse	Mus musculus	USA	CC1	2013
PGA-16	ERR5055849	Laboratory mouse	Mus musculus	USA	CC1	2013
PGA-17	ERR5055850	Laboratory mouse	Mus musculus	USA	CC1	2013
PGA-18	ERR5055851	Laboratory mouse	Mus musculus	USA	CC1	2013
PGA-19	ERR5055852	Laboratory mouse	Mus musculus	USA	CC1	2013
PGA-20	ERR5055853	Laboratory mouse	Mus musculus	USA	CC1	2013
GCA_001681155	GCA_001681155	Cow	Bos taurus	Australia	CC1	2014
GCA_001469015	GCA_001469015	Cow	Bos taurus	Brazil	CC1	2014
ERR1592190	ERR1592190	Human	Homo sapiens	Democratic Republic of Congo	CC1	2014
ERR1592253	ERR1592253	Human	Homo sapiens	Democratic Republic of Congo	CC1	2014
2014_641_01	ERR5055929	Laboratory mouse	Mus musculus	Germany	CC1	2014
A731/2	ERR5055940	Laboratory mouse	Mus musculus	Germany	CC1	2014
A734/2	ERR5055941	Laboratory rat	Rattus norvegicus	Germany	CC1	2014
A734/3	ERR5055942	Laboratory rat	Rattus norvegicus	Germany	CC1	2014
A763/1	ERR5055947	Laboratory mouse	Mus musculus	Germany	CC1	2014
A796/1	ERR5055949	Laboratory mouse	Mus musculus	Germany	CC1	2014
ERR2059566	ERR2059566	Human	Homo sapiens	Germany	CC1	2014
ERR2059670	ERR2059670	Human	Homo sapiens	Germany	CC1	2014
ERR2059713	ERR2059713	Human	Homo sapiens	Germany	CC1	2014
ERR2059726	ERR2059726	Human	Homo sapiens	Germany	CC1	2014
7599-1	ERR5055953	Laboratory mouse	Mus musculus	France	CC1	2014
7212-2	ERR5055955	Laboratory mouse	Mus musculus	France	CC1	2014
6927-6	ERR5055957	Laboratory mouse	Mus musculus	France	CC1	2014
7203-30	ERR5055960	Laboratory mouse	Mus musculus	France	CC1	2014
7189-1	ERR5055962	Laboratory mouse	Mus musculus	France	CC1	2014
7190-1	ERR5055963	Laboratory mouse	Mus musculus	France	CC1	2014
7191-1	ERR5055964	Laboratory mouse	Mus musculus	France	CC1	2014
SRR6053634	SRR6053634	Human	Homo sapiens	France	CC1	2014
GCA_001184325.2	GCA_001184325.2	Human	Homo sapiens	South Korea	CC1	2014
GCA_002209325	GCA_002209325	Human	Homo sapiens	South Korea	CC1	2014
SRR5714679	SRR5714679	Human	Homo sapiens	New Zealand	CC1	2014
SRR5714681	SRR5714681	Human	Homo sapiens	New Zealand	CC1	2014
SRR5714683	SRR5714683	Human	Homo sapiens	New Zealand	CC1	2014
GCA_002125325	GCA_002125325	Human	Homo sapiens	USA	CC1	2014
ERR1592298	ERR1592298	Human	Homo sapiens	Democratic Republic of Congo	CC1	2015
ERR1753438	ERR1753438	Human	Homo sapiens	Denmark	CC1	2015
ERR1753447	ERR1753447	Human	Homo sapiens	Denmark	CC1	2015
ERR1753448	ERR1753448	Human	Homo sapiens	Denmark	CC1	2015
GCA_900126415	GCA_900126415	Human	Homo sapiens	Thailand	CC1	2015
GCA_900127665	GCA_900127665	Human	Homo sapiens	Thailand	CC1	2015
GCA_900127805	GCA_900127805	Human	Homo sapiens	Thailand	CC1	2015
GCA_900127825	GCA_900127825	Human	Homo sapiens	Thailand	CC1	2015
GCA_900128095	GCA_900128095	Human	Homo sapiens	Thailand	CC1	2015
SRR5486296	SRR5486296	Human	Homo sapiens	USA	CC1	2015
SRR5486311	SRR5486311	Human	Homo sapiens	USA	CC1	2015
SRR5486349	SRR5486349	Human	Homo sapiens	USA	CC1	2015
SRR5486375	SRR5486375	Human	Homo sapiens	USA	CC1	2015
GCA_002798125	GCA_002798125	Human	Homo sapiens	Brazil	CC1	2016
SRR6171096	SRR6171096	Human	Homo sapiens	Denmark	CC1	2016
ERR1904062	ERR1904062	Human	Homo sapiens	UK	CC1	2016
GCA_001855045	GCA_001855045	Human	Homo sapiens	India	CC1	2016
SRR5369568	SRR5369568	Human	Homo sapiens	USA	CC1	2016
SRR5369582	SRR5369582	Human	Homo sapiens	USA	CC1	2016
SRR5369601	SRR5369601	Human	Homo sapiens	USA	CC1	2016
SRR5369610	SRR5369610	Human	Homo sapiens	USA	CC1	2016
SRR5369612	SRR5369612	Human	Homo sapiens	USA	CC1	2016
SRR5369631	SRR5369631	Human	Homo sapiens	USA	CC1	2016
SRR5369640	SRR5369640	Human	Homo sapiens	USA	CC1	2016
SRR5369677	SRR5369677	Human	Homo sapiens	USA	CC1	2016
SRR1014704	SRR1014704	#N/A	#N/A	USA	CC15	2000
SRR4359263	SRR4359263	Human	Homo sapiens	Germany	CC15	2001
SRR4359219	SRR4359219	Human	Homo sapiens	Germany	CC15	2002
GCA_000361045	GCA_000361045	Human	Homo sapiens	USA	CC15	2003
GCA_000555725	GCA_000555725	Human	Homo sapiens	USA	CC15	2004
GCA_900082805	GCA_900082805	Human	Homo sapiens	USA	CC15	2004
GCA_001275945	GCA_001275945	Human	Homo sapiens	Australia	CC15	2005
GCA_000556625	GCA_000556625	Human	Homo sapiens	USA	CC15	2005
4350111	ERR033358	Human	Homo sapiens	Czequia	CC15	2006
443028	ERR033651	Human	Homo sapiens	Germany	CC15	2006
443012	ERR033632	Human	Homo sapiens	Denmark	CC15	2006
433022	ERR033295	Human	Homo sapiens	Spain	CC15	2006
433028	ERR033301	Human	Homo sapiens	Spain	CC15	2006
441522	ERR033606	Human	Homo sapiens	UK	CC15	2006
441526	ERR033610	Human	Homo sapiens	UK	CC15	2006
7229329	ERR109500	Human	Homo sapiens	UK	CC15	2006
438618	ERR033418	Human	Homo sapiens	Croatia	CC15	2006
ERR038670	ERR038670	Human	Homo sapiens	Norway	CC15	2006
441431	ERR033563	Human	Homo sapiens	Sweden	CC15	2006
441451	ERR033576	Human	Homo sapiens	Sweden	CC15	2006
441469	ERR033600	Human	Homo sapiens	Sweden	CC15	2006
4414512	ERR033579	Human	Homo sapiens	Sweden	CC15	2006
4414612	ERR033592	Human	Homo sapiens	Sweden	CC15	2006
DKFZ_U2405-07	ERR5055899	Laboratory mouse	Mus musculus	Germany	CC15	2007
DKFZ_U120	ERR5055894	Laboratory mouse	Mus musculus	Germany	CC15	2008
DKFZ_U 344a1	ERR5055900	Laboratory mouse	Mus musculus	Germany	CC15	2008
DKFZ_U 344-2	ERR5055901	Laboratory mouse	Mus musculus	Germany	CC15	2008
DKFZ 463	ERR5055911	Laboratory mouse	Mus musculus	Germany	CC15	2008
DKFZ 464	ERR5055912	Laboratory mouse	Mus musculus	Germany	CC15	2008
7229330	ERR109501	Human	Homo sapiens	UK	CC15	2008
ERR134359	ERR134359	Human	Homo sapiens	UK	CC15	2008
SRR5250219	SRR5250219	Human	Homo sapiens	UK	CC15	2008
SRR6347004	SRR6347004	Human	Homo sapiens	Cambodia	CC15	2008
SRR6347059	SRR6347059	Human	Homo sapiens	Cambodia	CC15	2008
SRR6347146	SRR6347146	Human	Homo sapiens	Cambodia	CC15	2008
GCA_001611405	GCA_001611405	Human	Homo sapiens	France	CC15	2009
SRR5249951	SRR5249951	Human	Homo sapiens	UK	CC15	2009
SRR5250108	SRR5250108	Human	Homo sapiens	UK	CC15	2009
GCA_900080595	GCA_900080595	Human	Homo sapiens	USA	CC15	2009
GCA_900081955	GCA_900081955	Human	Homo sapiens	USA	CC15	2009
GCA_900082215	GCA_900082215	Human	Homo sapiens	USA	CC15	2009
ERR1143355	ERR1143355	Human	Homo sapiens	Germany	CC15	2010
ERR1143365	ERR1143365	Human	Homo sapiens	Germany	CC15	2010
973N0033	PRJEB20741	Mongoose	Mungos mungo	Denmark	CC15	2010
973N0034	PRJEB20741	Horse	Equus ferus	Denmark	CC15	2010
973_06	ERR2505632	Guinea pig	Cavia porcellus	Denmark	CC15	2010
GCA_001611345	GCA_001611345	Human	Homo sapiens	France	CC15	2010
SRR2053854	SRR2053854	Human	Homo sapiens	UK	CC15	2010
SRR2053939	SRR2053939	Human	Homo sapiens	UK	CC15	2010
SRR2054001	SRR2054001	Human	Homo sapiens	UK	CC15	2010
SRR2054013	SRR2054013	Human	Homo sapiens	UK	CC15	2010
SRR2054021	SRR2054021	Human	Homo sapiens	UK	CC15	2010
SRR2054023	SRR2054023	Human	Homo sapiens	UK	CC15	2010
SRR2054032	SRR2054032	Human	Homo sapiens	UK	CC15	2010
SRR2054042	SRR2054042	Human	Homo sapiens	UK	CC15	2010
SRR2054054	SRR2054054	Human	Homo sapiens	UK	CC15	2010
SRR2054068	SRR2054068	Human	Homo sapiens	UK	CC15	2010
SRR2054069	SRR2054069	Human	Homo sapiens	UK	CC15	2010
SRR2054085	SRR2054085	Human	Homo sapiens	UK	CC15	2010
GCA_900080255	GCA_900080255	Human	Homo sapiens	USA	CC15	2010
GCA_900080985	GCA_900080985	Human	Homo sapiens	USA	CC15	2010
GCA_900081075	GCA_900081075	Human	Homo sapiens	USA	CC15	2010
GCA_900082225	GCA_900082225	Human	Homo sapiens	USA	CC15	2010
GCA_900083495	GCA_900083495	Human	Homo sapiens	USA	CC15	2010
SRR1301169	SRR1301169	Human	Homo sapiens	USA	CC15	2010
CR057	ERR5055739	Laboratory mouse	Mus musculus	Canada	CC15	2011
CR102	ERR5055769	Laboratory mouse	Mus musculus	Canada	CC15	2011
ERR1143344	ERR1143344	Human	Homo sapiens	Germany	CC15	2011
ERR1143379	ERR1143379	Human	Homo sapiens	Germany	CC15	2011
CR046	ERR5055731	Laboratory mouse	Mus musculus	UK	CC15	2011
ERR1040940	ERR1040940	Human	Homo sapiens	UK	CC15	2011
SRR2053831	SRR2053831	Human	Homo sapiens	UK	CC15	2011
SRR2053930	SRR2053930	Human	Homo sapiens	UK	CC15	2011
SRR3728908	SRR3728908	Human	Homo sapiens	UK	CC15	2011
SRR3730911	SRR3730911	Human	Homo sapiens	UK	CC15	2011
SRR3731335	SRR3731335	Human	Homo sapiens	UK	CC15	2011
SRR5250152	SRR5250152	Human	Homo sapiens	UK	CC15	2011
ERR1143413	ERR1143413	Human	Homo sapiens	Tanzania	CC15	2011
ERR1143415	ERR1143415	Human	Homo sapiens	Tanzania	CC15	2011
ERR1143418	ERR1143418	Human	Homo sapiens	Tanzania	CC15	2011
SRR1522356	SRR1522356	Human	Homo sapiens	USA	CC15	2011
SRR1522419	SRR1522419	Human	Homo sapiens	USA	CC15	2011
SRR6118077	SRR6118077	Human	Homo sapiens	USA	CC15	2011
SRR6118112	SRR6118112	Human	Homo sapiens	USA	CC15	2011
CR011	ERR5055713	Laboratory mouse	Mus musculus	USA	CC15	2011
CR025	ERR5055721	Laboratory mouse	Mus musculus	USA	CC15	2011
CR035	ERR5055725	Laboratory mouse	Mus musculus	USA	CC15	2011
CR085	ERR5055758	Laboratory mouse	Mus musculus	USA	CC15	2011
SRR3728432	SRR3728432	Human	Homo sapiens	UK	CC15	2012
SRR3728486	SRR3728486	Human	Homo sapiens	UK	CC15	2012
SRR3728563	SRR3728563	Human	Homo sapiens	UK	CC15	2012
SRR3728764	SRR3728764	Human	Homo sapiens	UK	CC15	2012
SRR3728986	SRR3728986	Human	Homo sapiens	UK	CC15	2012
SRR3728993	SRR3728993	Human	Homo sapiens	UK	CC15	2012
SRR3729036	SRR3729036	Human	Homo sapiens	UK	CC15	2012
SRR3729064	SRR3729064	Human	Homo sapiens	UK	CC15	2012
SRR3729211	SRR3729211	Human	Homo sapiens	UK	CC15	2012
SRR3729452	SRR3729452	Human	Homo sapiens	UK	CC15	2012
SRR3730562	SRR3730562	Human	Homo sapiens	UK	CC15	2012
SRR3730568	SRR3730568	Human	Homo sapiens	UK	CC15	2012
SRR3730571	SRR3730571	Human	Homo sapiens	UK	CC15	2012
SRR3730652	SRR3730652	Human	Homo sapiens	UK	CC15	2012
SRR3730709	SRR3730709	Human	Homo sapiens	UK	CC15	2012
SRR3730826	SRR3730826	Human	Homo sapiens	UK	CC15	2012
SRR3730919	SRR3730919	Human	Homo sapiens	UK	CC15	2012
SRR3731436	SRR3731436	Human	Homo sapiens	UK	CC15	2012
SRR3731447	SRR3731447	Human	Homo sapiens	UK	CC15	2012
SRR3731470	SRR3731470	Human	Homo sapiens	UK	CC15	2012
SRR3731841	SRR3731841	Human	Homo sapiens	UK	CC15	2012
SRR3731902	SRR3731902	Human	Homo sapiens	UK	CC15	2012
SRR5250047	SRR5250047	Human	Homo sapiens	UK	CC15	2012
SRR5250215	SRR5250215	Human	Homo sapiens	UK	CC15	2012
ERR1699942	ERR1699942	Unknown	NA	USA	CC15	2012
CR167	ERR5055823	Laboratory mouse	Mus musculus	USA	CC15	2012
CR169	ERR5055824	Laboratory mouse	Mus musculus	USA	CC15	2012
CR170	ERR5055825	Laboratory mouse	Mus musculus	USA	CC15	2012
CR171	ERR5055826	Laboratory mouse	Mus musculus	USA	CC15	2012
CR172	ERR5055827	Laboratory mouse	Mus musculus	USA	CC15	2012
CR173	ERR5055828	Laboratory mouse	Mus musculus	USA	CC15	2012
CR174	ERR5055829	Laboratory mouse	Mus musculus	USA	CC15	2012
CR175	ERR5055830	Laboratory mouse	Mus musculus	USA	CC15	2012
CR179	ERR5055831	Laboratory mouse	Mus musculus	USA	CC15	2012
CR180	ERR5055832	Laboratory mouse	Mus musculus	USA	CC15	2012
CR184a	ERR5055833	Laboratory mouse	Mus musculus	USA	CC15	2012
CR185	ERR5055834	Laboratory mouse	Mus musculus	USA	CC15	2012
ERR1591769	ERR1591769	Human	Homo sapiens	Democratic Republic of Congo	CC15	2013
ERR1592328	ERR1592328	Human	Homo sapiens	Democratic Republic of Congo	CC15	2013
ZSFV 35-1	ERR5055857	Laboratory mouse	Mus musculus	Germany	CC15	2013
ZSFV 36-1	ERR5055858	Laboratory mouse	Mus musculus	Germany	CC15	2013
ZSFV 20-2	ERR5055859	Laboratory mouse	Mus musculus	Germany	CC15	2013
ZSFV 18-3	ERR5055860	Laboratory mouse	Mus musculus	Germany	CC15	2013
ERR1753459	ERR1753459	Unknown	NA	Denmark	CC15	2013
ERR1753500	ERR1753500	Unknown	NA	Denmark	CC15	2013
GCA_001899975	GCA_001899975	Human	Homo sapiens	Spain	CC15	2013
ERR387257	ERR387257	Companion rabbit	Oryctolagus cuniculus	UK	CC15	2013
SRR2826806	SRR2826806	Laboratory mouse	Mus musculus	UK	CC15	2013
SRR2826818	SRR2826818	Laboratory mouse	Mus musculus	UK	CC15	2013
SRR2850098	SRR2850098	Laboratory mouse	Mus musculus	UK	CC15	2013
SRR2850117	SRR2850117	Laboratory mouse	Mus musculus	UK	CC15	2013
GCA_001297545	GCA_001297545	Human	Homo sapiens	Ghana	CC15	2013
2014_660_02	ERR5055931	Laboratory mouse	Mus musculus	Germany	CC15	2014
ERR2059686	ERR2059686	Unknown	NA	Germany	CC15	2014
7010-1	ERR5055961	Laboratory mouse	Mus musculus	France	CC15	2014
SRR5714687	SRR5714687	Human	Homo sapiens	New Zealand	CC15	2014
SRR5714688	SRR5714688	Human	Homo sapiens	New Zealand	CC15	2014
GCA_002780425	GCA_002780425	Human	Homo sapiens	South Africa	CC15	2014
GCA_002126455	GCA_002126455	Human	Homo sapiens	USA	CC15	2014
ERR1753398	ERR1753398	Unknown	NA	Denmark	CC15	2015
ERR1753412	ERR1753412	Unknown	NA	Denmark	CC15	2015
ERR1903995	ERR1903995	Unknown	NA	UK	CC15	2015
SRR3048020	SRR3048020	Human	Homo sapiens	NA	CC15	2015
GCA_900125115	GCA_900125115	Human	Homo sapiens	Thailand	CC15	2015
GCA_900125525	GCA_900125525	Human	Homo sapiens	Thailand	CC15	2015
GCA_900125825	GCA_900125825	Human	Homo sapiens	Thailand	CC15	2015
GCA_900126485	GCA_900126485	Human	Homo sapiens	Thailand	CC15	2015
GCA_002124405	GCA_002124405	Human	Homo sapiens	USA	CC15	2015
SRR5486257	SRR5486257	Human	Homo sapiens	USA	CC15	2015
SRR5486262	SRR5486262	Human	Homo sapiens	USA	CC15	2015
SRR5486264	SRR5486264	Human	Homo sapiens	USA	CC15	2015
SRR5486292	SRR5486292	Human	Homo sapiens	USA	CC15	2015
SRR5486319	SRR5486319	Human	Homo sapiens	USA	CC15	2015
SRR5486336	SRR5486336	Human	Homo sapiens	USA	CC15	2015
SRR5486372	SRR5486372	Human	Homo sapiens	USA	CC15	2015
SRR5486389	SRR5486389	Human	Homo sapiens	USA	CC15	2015
SRR6171102	SRR6171102	Human	Homo sapiens	Denmark	CC15	2016
SRR4003489	SRR4003489	Human	Homo sapiens	USA	CC15	2016
SRR5369598	SRR5369598	Human	Homo sapiens	USA	CC15	2016
ERX152018	ERX152018	Human	Homo sapiens	Denmark	CC49	1959
ERX152020	ERX152020	Human	Homo sapiens	Denmark	CC49	1972
ERR163423	ERR163423	Pig	Sus scrofa	Switzerland	CC49	2004
ERR163406	ERR163406	Red squirrel	Sciurus vulgaris	UK	CC49	2004
ERR163408	ERR163408	Red squirrel	Sciurus vulgaris	UK	CC49	2004
06-01225	ERR5056032	Human	Homo sapiens	Germany	CC49	2006
ERX139271	ERX139271	Human	Homo sapiens	Germany	CC49	2006
ERR163414	ERR163414	Red squirrel	Sciurus vulgaris	UK	CC49	2006
ERX139248	ERX139248	Human	Homo sapiens	Germany	CC49	2007
ERR144774	ERR144774	Wild rat	Rattus norvegicus	Belgium	CC49	2008
ERR144777	ERR144777	Wild rat	Rattus norvegicus	Belgium	CC49	2008
ERX120704	ERX120704	Wild rat	Rattus norvegicus	Belgium	CC49	2008
ERX120706	ERX120706	Wild rat	Rattus norvegicus	Belgium	CC49	2008
ERX139298	ERX139298	Pig	Sus scrofa	Switzerland	CC49	2008
ERX139299	ERX139299	Pig	Sus scrofa	Switzerland	CC49	2008
ERX139302	ERX139302	Pig	Sus scrofa	Switzerland	CC49	2008
ERX139303	ERX139303	Pig	Sus scrofa	Switzerland	CC49	2008
ERX139304	ERX139304	Pig	Sus scrofa	Switzerland	CC49	2008
ERX139284	ERX139284	Red squirrel	Sciurus vulgaris	UK	CC49	2008
973_18	ERR2505644	Pig	Sus scrofa	Switzerland	CC49	2009
ERX152083	ERX152083	Pig	Sus scrofa	Switzerland	CC49	2009
09-03510	ERR5056036	Human	Homo sapiens	Germany	CC49	2009
ERX139321	ERX139321	Human	Homo sapiens	UK	CC49	2009
ERX139322	ERX139322	Human	Homo sapiens	UK	CC49	2009
973_13	ERR2505639	Pig	Sus scrofa	Switzerland	CC49	2010
ERX152085	ERX152085	Pig	Sus scrofa	Switzerland	CC49	2010
ERX152086	ERX152086	Pig	Sus scrofa	Switzerland	CC49	2010
ERX152087	ERX152087	Pig	Sus scrofa	Switzerland	CC49	2010
ERX152088	ERX152088	Pig	Sus scrofa	Switzerland	CC49	2010
ERX139286	ERX139286	Red squirrel	Sciurus vulgaris	UK	CC49	2010
ERX139287	ERX139287	Red squirrel	Sciurus vulgaris	UK	CC49	2010
ERX139289	ERX139289	Red squirrel	Sciurus vulgaris	UK	CC49	2010
ERX139290	ERX139290	Red squirrel	Sciurus vulgaris	UK	CC49	2010
ERX139292	ERX139292	Red squirrel	Sciurus vulgaris	UK	CC49	2010
ERX139293	ERX139293	Red squirrel	Sciurus vulgaris	UK	CC49	2010
ERX139323	ERX139323	Human	Homo sapiens	UK	CC49	2010
ERX139324	ERX139324	Human	Homo sapiens	UK	CC49	2010
ERX139325	ERX139325	Human	Homo sapiens	UK	CC49	2011
ERX139327	ERX139327	Human	Homo sapiens	UK	CC49	2012
dmn150521-800	ERR5055992	Bank vole	Myodes glareolus	Germany	CC49	2014
dmn150521-805	ERR5055993	Bank vole	Myodes glareolus	Germany	CC49	2014
dmn150521-806	ERR5055994	Bank vole	Myodes glareolus	Germany	CC49	2014
dmn150401-647	ERR5055967	Yellow-necked mouse	Apodemus flavicollis	Germany	CC49	2014
dmn150401-652	ERR5055968	Bank vole	Myodes glareolus	Germany	CC49	2014
dmn150401-653	ERR5055969	Bank vole	Myodes glareolus	Germany	CC49	2014
dmn150401-659	ERR5055970	Bank vole	Myodes glareolus	Germany	CC49	2014
dmn150401-660	ERR5055971	Bank vole	Myodes glareolus	Germany	CC49	2014
dmn150401-661	ERR5055972	Bank vole	Myodes glareolus	Germany	CC49	2014
dmn150401-666	ERR5055973	Bank vole	Myodes glareolus	Germany	CC49	2014
dmn150401-672	ERR5055975	Yellow-necked mouse	Apodemus flavicollis	Germany	CC49	2014
dmn150401-680	ERR5055977	Yellow-necked mouse	Apodemus flavicollis	Germany	CC49	2014
dmn150414-700	ERR5055978	Yellow-necked mouse	Apodemus flavicollis	Germany	CC49	2014
dmn150521-792	ERR5055990	Bank vole	Myodes glareolus	Germany	CC49	2014
dmn150521-797	ERR5055991	Bank vole	Myodes glareolus	Germany	CC49	2014
dmn160622-849	ERR5055999	Bank vole	Myodes glareolus	Germany	CC49	2015
dmn160622-853	ERR5056000	Bank vole	Myodes glareolus	Germany	CC49	2015
16-03963	ERR5056045	Human	Homo sapiens	Germany	CC49	2016
05V09262	ERR5056047	Human	Homo sapiens	NA	CC49	NA
08B7532	ERR5056048	Human	Homo sapiens	NA	CC49	NA
08V26825	ERR5056049	Human	Homo sapiens	NA	CC49	NA
08V27377	ERR5056050	Human	Homo sapiens	NA	CC49	NA
ERR171834	ERR171834	Human	Homo sapiens	UK	CC88	1981
ERR033595	ERR033595	Human	Homo sapiens	Sweden	CC88	2002
ERR033340	ERR033340	Human	Homo sapiens	Bulgaria	CC88	2003
CR127	ERR5055788	Laboratory mouse	Mus musculus	Canada	CC88	2004
CR133	ERR5055793	Laboratory mouse	Mus musculus	Canada	CC88	2004
CR136	ERR5055795	Laboratory mouse	Mus musculus	Canada	CC88	2004
CR143	ERR5055801	Laboratory mouse	Mus musculus	Canada	CC88	2004
GCA_900082475	GCA_900082475	Human	Homo sapiens	USA	CC88	2004
CR017	ERR5055717	Laboratory mouse	Mus musculus	USA	CC88	2004
CR111	ERR5055774	Laboratory mouse	Mus musculus	USA	CC88	2004
CR113	ERR5055775	Laboratory mouse	Mus musculus	USA	CC88	2004
CR114	ERR5055776	Laboratory mouse	Mus musculus	USA	CC88	2004
CR115	ERR5055777	Laboratory mouse	Mus musculus	USA	CC88	2004
CR116	ERR5055778	Laboratory mouse	Mus musculus	USA	CC88	2004
CR117	ERR5055779	Laboratory mouse	Mus musculus	USA	CC88	2004
CR118	ERR5055780	Laboratory mouse	Mus musculus	USA	CC88	2004
CR119	ERR5055781	Laboratory mouse	Mus musculus	USA	CC88	2004
CR120	ERR5055782	Laboratory mouse	Mus musculus	USA	CC88	2004
CR122	ERR5055783	Laboratory mouse	Mus musculus	USA	CC88	2004
CR123	ERR5055784	Laboratory mouse	Mus musculus	USA	CC88	2004
CR124	ERR5055785	Laboratory mouse	Mus musculus	USA	CC88	2004
CR129	ERR5055790	Laboratory mouse	Mus musculus	USA	CC88	2004
CR130	ERR5055791	Laboratory mouse	Mus musculus	USA	CC88	2004
CR134	ERR5055794	Laboratory mouse	Mus musculus	USA	CC88	2004
CR138	ERR5055796	Laboratory mouse	Mus musculus	USA	CC88	2004
CR139	ERR5055797	Laboratory mouse	Mus musculus	USA	CC88	2004
CR140	ERR5055798	Laboratory mouse	Mus musculus	USA	CC88	2004
CR141	ERR5055799	Laboratory mouse	Mus musculus	USA	CC88	2004
CR142	ERR5055800	Laboratory mouse	Mus musculus	USA	CC88	2004
CR145	ERR5055803	Laboratory mouse	Mus musculus	USA	CC88	2004
CR146	ERR5055804	Laboratory mouse	Mus musculus	USA	CC88	2004
CR149	ERR5055807	Laboratory mouse	Mus musculus	USA	CC88	2004
CR150	ERR5055808	Laboratory mouse	Mus musculus	USA	CC88	2004
CR153	ERR5055809	Laboratory mouse	Mus musculus	USA	CC88	2004
CR154	ERR5055810	Laboratory mouse	Mus musculus	USA	CC88	2004
CR155	ERR5055811	Laboratory mouse	Mus musculus	USA	CC88	2004
CR156	ERR5055812	Laboratory mouse	Mus musculus	USA	CC88	2004
CR157	ERR5055813	Laboratory mouse	Mus musculus	USA	CC88	2004
CR158	ERR5055814	Laboratory mouse	Mus musculus	USA	CC88	2004
CR159	ERR5055815	Laboratory mouse	Mus musculus	USA	CC88	2004
CR160	ERR5055816	Laboratory mouse	Mus musculus	USA	CC88	2004
CR161	ERR5055817	Laboratory mouse	Mus musculus	USA	CC88	2004
CR162	ERR5055818	Laboratory mouse	Mus musculus	USA	CC88	2004
CR163	ERR5055819	Laboratory mouse	Mus musculus	USA	CC88	2004
CR164	ERR5055820	Laboratory mouse	Mus musculus	USA	CC88	2004
CR165	ERR5055821	Laboratory mouse	Mus musculus	USA	CC88	2004
CR166	ERR5055822	Laboratory mouse	Mus musculus	USA	CC88	2004
SM_B45	ERR5056026	Human	Homo sapiens	Germany	CC88	2005
SM_A68	ERR5056028	Human	Homo sapiens	Germany	CC88	2005
SM_O43	ERR5056029	Human	Homo sapiens	Germany	CC88	2005
DKFZ_2005_016_03	ERR5055909	Laboratory rat	Rattus norvegicus	Germany	CC88	2005
ERR172090	ERR172090	Human	Homo sapiens	UK	CC88	2005
DKFZ_U2341-07	ERR5055896	Laboratory mouse	Mus musculus	Germany	CC88	2007
DKFZ_U2354-07	ERR5055898	Laboratory mouse	Mus musculus	Germany	CC88	2007
sh331195	ERR5056016	Human	Homo sapiens	Germany	CC88	2008
DKFZ_U147	ERR5055895	Laboratory mouse	Mus musculus	Germany	CC88	2008
DKFZ 513	ERR5055914	Laboratory mouse	Mus musculus	Germany	CC88	2008
DKFZ 525	ERR5055915	Laboratory mouse	Mus musculus	Germany	CC88	2008
DKFZ 517	ERR5055919	Laboratory mouse	Mus musculus	Germany	CC88	2008
DKFZ 518	ERR5055920	Laboratory mouse	Mus musculus	Germany	CC88	2008
DKFZ 519	ERR5055921	Laboratory mouse	Mus musculus	Germany	CC88	2008
SRR6346990	SRR6346990	Human	Homo sapiens	Cambodia	CC88	2008
SRR6347170	SRR6347170	Human	Homo sapiens	Cambodia	CC88	2008
JSNZ	GCA_003717315	Laboratory mouse	Mus musculus	New Zealand	CC88	2008
sh05306	ERR5056030	Human	Homo sapiens	Germany	CC88	2009
SM_Z1208	ERR5056027	Human	Homo sapiens	United Arab Emirates	CC88	2009
GCA_900081745	GCA_900081745	Human	Homo sapiens	USA	CC88	2009
GCA_900082045	GCA_900082045	Human	Homo sapiens	USA	CC88	2009
SM_A189	ERR5056025	Human	Homo sapiens	Germany	CC88	2010
GCA_002267135	GCA_002267135	Human	Homo sapiens	Colombia	CC88	2011
6.3	ERR5055867	Laboratory mouse	Mus musculus	Germany	CC88	2011
ERR1040735	ERR1040735	Human	Homo sapiens	UK	CC88	2011
ERR1040754	ERR1040754	Human	Homo sapiens	UK	CC88	2011
ERR1040764	ERR1040764	Human	Homo sapiens	UK	CC88	2011
ERR1040784	ERR1040784	Human	Homo sapiens	UK	CC88	2011
ERR1040935	ERR1040935	Human	Homo sapiens	UK	CC88	2011
ERR1040998	ERR1040998	Human	Homo sapiens	UK	CC88	2011
ERR1041003	ERR1041003	Human	Homo sapiens	UK	CC88	2011
ERR1041142	ERR1041142	Human	Homo sapiens	UK	CC88	2011
ERR2072499	ERR2072499	Human	Homo sapiens	UK	CC88	2011
ERR2072517	ERR2072517	Human	Homo sapiens	UK	CC88	2011
ERR2072534	ERR2072534	Human	Homo sapiens	UK	CC88	2011
SRR5250147	SRR5250147	Human	Homo sapiens	UK	CC88	2011
CR100	ERR5055767	Laboratory mouse	Mus musculus	Japan	CC88	2011
GCA_000564895	GCA_000564895	Human	Homo sapiens	Liberia	CC88	2011
J10	ERR5055868	Laboratory mouse	Mus musculus	New Zealand	CC88	2011
J12	ERR5055869	Laboratory mouse	Mus musculus	New Zealand	CC88	2011
J15	ERR5055870	Laboratory mouse	Mus musculus	New Zealand	CC88	2011
J16	ERR5055871	Laboratory mouse	Mus musculus	New Zealand	CC88	2011
J121	ERR5055872	Laboratory mouse	Mus musculus	New Zealand	CC88	2011
J20	ERR5055873	Laboratory mouse	Mus musculus	New Zealand	CC88	2011
J21	ERR5055874	Laboratory mouse	Mus musculus	New Zealand	CC88	2011
J33	ERR5055875	Laboratory mouse	Mus musculus	New Zealand	CC88	2011
J34	ERR5055876	Laboratory mouse	Mus musculus	New Zealand	CC88	2011
J35	ERR5055877	Laboratory mouse	Mus musculus	New Zealand	CC88	2011
J36	ERR5055878	Laboratory mouse	Mus musculus	New Zealand	CC88	2011
J40	ERR5055879	Laboratory mouse	Mus musculus	New Zealand	CC88	2011
J41	ERR5055880	Laboratory mouse	Mus musculus	New Zealand	CC88	2011
J68	ERR5055881	Laboratory mouse	Mus musculus	New Zealand	CC88	2011
J74	ERR5055882	Laboratory mouse	Mus musculus	New Zealand	CC88	2011
J105	ERR5055887	Laboratory mouse	Mus musculus	New Zealand	CC88	2011
J106	ERR5055888	Laboratory mouse	Mus musculus	New Zealand	CC88	2011
J107	ERR5055889	Laboratory mouse	Mus musculus	New Zealand	CC88	2011
J108	ERR5055890	Laboratory mouse	Mus musculus	New Zealand	CC88	2011
J110	ERR5055891	Laboratory mouse	Mus musculus	New Zealand	CC88	2011
J112	ERR5055892	Laboratory mouse	Mus musculus	New Zealand	CC88	2011
ERR1143407	ERR1143407	Human	Homo sapiens	Tanzania	CC88	2011
ERR1143416	ERR1143416	Human	Homo sapiens	Tanzania	CC88	2011
ERR1143423	ERR1143423	Human	Homo sapiens	Tanzania	CC88	2011
CR007	ERR5055711	Laboratory mouse	Mus musculus	USA	CC88	2011
CR009	ERR5055712	Laboratory mouse	Mus musculus	USA	CC88	2011
CR013	ERR5055714	Laboratory mouse	Mus musculus	USA	CC88	2011
CR018	ERR5055718	Laboratory mouse	Mus musculus	USA	CC88	2011
CR022	ERR5055720	Laboratory mouse	Mus musculus	USA	CC88	2011
CR030	ERR5055723	Laboratory mouse	Mus musculus	USA	CC88	2011
CR034	ERR5055724	Laboratory mouse	Mus musculus	USA	CC88	2011
CR039	ERR5055727	Laboratory mouse	Mus musculus	USA	CC88	2011
CR047	ERR5055732	Laboratory mouse	Mus musculus	USA	CC88	2011
CR049	ERR5055733	Laboratory mouse	Mus musculus	USA	CC88	2011
CR050	ERR5055734	Laboratory mouse	Mus musculus	USA	CC88	2011
CR051	ERR5055735	Laboratory mouse	Mus musculus	USA	CC88	2011
CR052	ERR5055736	Laboratory mouse	Mus musculus	USA	CC88	2011
CR055	ERR5055738	Laboratory mouse	Mus musculus	USA	CC88	2011
CR058	ERR5055740	Laboratory mouse	Mus musculus	USA	CC88	2011
CR061	ERR5055742	Laboratory mouse	Mus musculus	USA	CC88	2011
CR065	ERR5055746	Laboratory mouse	Mus musculus	USA	CC88	2011
CR077	ERR5055752	Laboratory mouse	Mus musculus	USA	CC88	2011
CR079	ERR5055753	Laboratory mouse	Mus musculus	USA	CC88	2011
CR081	ERR5055754	Laboratory mouse	Mus musculus	USA	CC88	2011
CR082	ERR5055755	Laboratory mouse	Mus musculus	USA	CC88	2011
CR083	ERR5055756	Laboratory mouse	Mus musculus	USA	CC88	2011
CR092	ERR5055761	Laboratory mouse	Mus musculus	USA	CC88	2011
CR093	ERR5055762	Laboratory mouse	Mus musculus	USA	CC88	2011
CR094	ERR5055763	Laboratory mouse	Mus musculus	USA	CC88	2011
CR097	ERR5055765	Laboratory mouse	Mus musculus	USA	CC88	2011
CR101	ERR5055768	Laboratory mouse	Mus musculus	USA	CC88	2011
CR106	ERR5055772	Laboratory mouse	Mus musculus	USA	CC88	2011
CR109	ERR5055773	Laboratory mouse	Mus musculus	USA	CC88	2011
GCA_002267295	GCA_002267295	Human	Homo sapiens	Colombia	CC88	2012
DKFZ_2012_281_13	ERR5055925	Laboratory mouse	Mus musculus	Germany	CC88	2012
DKFZ_2012_281_17	ERR5055926	Laboratory mouse	Mus musculus	Germany	CC88	2012
ERR2072440	ERR2072440	Human	Homo sapiens	UK	CC88	2012
ERR1040903	ERR1040903	Human	Homo sapiens	UK	CC88	2012
ERR1041082	ERR1041082	Human	Homo sapiens	UK	CC88	2012
ERR2072597	ERR2072597	Human	Homo sapiens	UK	CC88	2012
SRR3728391	SRR3728391	Human	Homo sapiens	UK	CC88	2012
SRR3729392	SRR3729392	Human	Homo sapiens	UK	CC88	2012
SRR3731800	SRR3731800	Human	Homo sapiens	UK	CC88	2012
SRR5249887	SRR5249887	Human	Homo sapiens	UK	CC88	2012
GCA_001297395	GCA_001297395	Human	Homo sapiens	Ghana	CC88	2012
SRR6346838	SRR6346838	Human	Homo sapiens	Cambodia	CC88	2012
SRR6347101	SRR6347101	Human	Homo sapiens	Cambodia	CC88	2012
SRR6347119	SRR6347119	Human	Homo sapiens	Cambodia	CC88	2012
SRR6347220	SRR6347220	Human	Homo sapiens	Cambodia	CC88	2012
SM_A247	ERR5056022	Human	Homo sapiens	Thailand	CC88	2012
SM_A249	ERR5056023	Human	Homo sapiens	Thailand	CC88	2012
GCA_900096745	GCA_900096745	Human	Homo sapiens	Australia	CC88	2013
ERR1591774	ERR1591774	Human	Homo sapiens	Democratic Republic of Congo	CC88	2013
ERR1592156	ERR1592156	Human	Homo sapiens	Democratic Republic of Congo	CC88	2013
ERR1592257	ERR1592257	Human	Homo sapiens	Democratic Republic of Congo	CC88	2013
ERR1592282	ERR1592282	Human	Homo sapiens	Democratic Republic of Congo	CC88	2013
ERR1592292	ERR1592292	Human	Homo sapiens	Democratic Republic of Congo	CC88	2013
ERR1592352	ERR1592352	Human	Homo sapiens	Democratic Republic of Congo	CC88	2013
SRR5146187	SRR5146187	Human	Homo sapiens	Chile	CC88	2013
ZSFV 14-2	ERR5055861	Laboratory mouse	Mus musculus	Germany	CC88	2013
ZSFV 13-2	ERR5055862	Laboratory mouse	Mus musculus	Germany	CC88	2013
ZSFV 17-1	ERR5055863	Laboratory mouse	Mus musculus	Germany	CC88	2013
GCA_001297295	GCA_001297295	Human	Homo sapiens	Ghana	CC88	2013
PGA-1	ERR5055835	Laboratory mouse	Mus musculus	USA	CC88	2013
PGA-2	ERR5055836	Laboratory mouse	Mus musculus	USA	CC88	2013
PGA-3	ERR5055837	Laboratory mouse	Mus musculus	USA	CC88	2013
PGA-4	ERR5055838	Laboratory mouse	Mus musculus	USA	CC88	2013
PGA-5	ERR5055839	Laboratory mouse	Mus musculus	USA	CC88	2013
PGA-6	ERR5055840	Laboratory mouse	Mus musculus	USA	CC88	2013
PGA-7	ERR5055841	Laboratory mouse	Mus musculus	USA	CC88	2013
PGA-8	ERR5055842	Laboratory mouse	Mus musculus	USA	CC88	2013
PGA-9	ERR5055843	Laboratory mouse	Mus musculus	USA	CC88	2013
PGA-10	ERR5055844	Laboratory mouse	Mus musculus	USA	CC88	2013
2014_644_02	ERR5055930	Laboratory mouse	Mus musculus	Germany	CC88	2014
2014_672_02	ERR5055932	Laboratory mouse	Mus musculus	Germany	CC88	2014
2014_690_01	ERR5055933	Laboratory mouse	Mus musculus	Germany	CC88	2014
A754/3	ERR5055946	Laboratory rat	Rattus norvegicus	Germany	CC88	2014
ERR2059708	ERR2059708	Human	Homo sapiens	Germany	CC88	2014
ERR2059775	ERR2059775	Human	Homo sapiens	Germany	CC88	2014
ERR2059605	ERR2059605	Human	Homo sapiens	Germany	CC88	2014
7287-2	ERR5055956	Laboratory mouse	Mus musculus	France	CC88	2014
7549-2	ERR5055958	Laboratory mouse	Mus musculus	France	CC88	2014
7555-1	ERR5055959	Laboratory mouse	Mus musculus	France	CC88	2014
GCA_001986135	GCA_001986135	Human	Homo sapiens	China	CC88	2015
ERR1195996	ERR1195996	Human	Homo sapiens	Germany	CC88	2015
ERR1196012	ERR1196012	Human	Homo sapiens	Germany	CC88	2015
GCA_900125335	GCA_900125335	Human	Homo sapiens	Thailand	CC88	2015
GCA_900125385	GCA_900125385	Human	Homo sapiens	Thailand	CC88	2015
GCA_900125445	GCA_900125445	Human	Homo sapiens	Thailand	CC88	2015
GCA_900126005	GCA_900126005	Human	Homo sapiens	Thailand	CC88	2015
GCA_900126085	GCA_900126085	Human	Homo sapiens	Thailand	CC88	2015
GCA_900126135	GCA_900126135	Human	Homo sapiens	Thailand	CC88	2015
GCA_900126185	GCA_900126185	Human	Homo sapiens	Thailand	CC88	2015
GCA_900126225	GCA_900126225	Human	Homo sapiens	Thailand	CC88	2015
GCA_900127655	GCA_900127655	Human	Homo sapiens	Thailand	CC88	2015
GCA_900127695	GCA_900127695	Human	Homo sapiens	Thailand	CC88	2015
GCA_900127915	GCA_900127915	Human	Homo sapiens	Thailand	CC88	2015
GCA_900127995	GCA_900127995	Human	Homo sapiens	Thailand	CC88	2015
GCA_900128035	GCA_900128035	Human	Homo sapiens	Thailand	CC88	2015
GCA_900128055	GCA_900128055	Human	Homo sapiens	Thailand	CC88	2015
GCA_900128285	GCA_900128285	Human	Homo sapiens	Thailand	CC88	2015
GCA_900125045	GCA_900125045	Human	Homo sapiens	Thailand	CC88	2015
SRR5369592	SRR5369592	Human	Homo sapiens	USA	CC88	2016
