# Supplementary material for: Bacteriophage-driven emergence and expansion of Staphylococcus aureus in rodent populations
Source: PLoS Pathog. 2024 Jul 24;20(7):e1012378. doi: 10.1371/journal.ppat.1012378 (PMC11299810; doi:10.1371/journal.ppat.1012378)
Supplement: S2 Table — (XLSX) [file ppat.1012378.s009.xlsx]

## Sheet: Sheet1
S2 Table. Genome sequences and associated metadata
Strain	Accession	Host	Host species	Location	Collection year	CC	ST	Relevant phages
JSNZ	GCA_003717315	Laboratory mouse	Mus musculus	New Zealand	2008	88	88	LabRodCC88_3
CR026	ERR5055722	Laboratory mouse	Mus musculus	USA	2011	2895	2895
CR084	ERR5055757	Laboratory mouse	Mus musculus	USA	2011	2895	2895
J41	ERR5055880	Laboratory mouse	Mus musculus	New Zealand	2011	88	88	LabRodCC88_3
dmn150401-647	ERR5055967	Yellow-necked mouse	Apodemus flavicollis	Germany	2014	49	49	WildRodCC49_1,WildRodCC49_2
CR111	ERR5055774	Laboratory mouse	Mus musculus	USA	2004	88	88
7212-2	ERR5055955	Laboratory mouse	Mus musculus	France	2014	1	1	LabRodCC1_4
dmn150401-652	ERR5055968	Bank vole	Myodes glareolus	Germany	2014	49	49	WildRodCC49_1,WildRodCC49_2
7599-1	ERR5055953	Laboratory mouse	Mus musculus	France	2014	1	1
7600-5	ERR5055954	Laboratory mouse	Mus musculus	France	2014	9	9
CR128	ERR5055789	Laboratory mouse	Mus musculus	USA	2004	188	188	LabRodCC188_1
dmn150401-653	ERR5055969	Bank vole	Myodes glareolus	Germany	2014	49	49	WildRodCC49_1,WildRodCC49_2
dmn150401-659	ERR5055970	Bank vole	Myodes glareolus	Germany	2014	49	49	WildRodCC49_1,WildRodCC49_2
6927-6	ERR5055957	Laboratory mouse	Mus musculus	France	2014	1	1	LabRodCC1_4
CR144	ERR5055802	Laboratory mouse	Mus musculus	USA	2004	188	188	LabRodCC188_1
A734/2	ERR5055941	Laboratory rat	Rattus norvegicus	Germany	2014	1	1	LabRodCC1_3
dmn150401-660	ERR5055971	Bank vole	Myodes glareolus	Germany	2014	49	49	WildRodCC49_1,WildRodCC49_2
dmn150401-661	ERR5055972	Bank vole	Myodes glareolus	Germany	2014	49	49	WildRodCC49_1,WildRodCC49_2
dmn150401-666	ERR5055973	Bank vole	Myodes glareolus	Germany	2014	49	49	WildRodCC49_1,WildRodCC49_2
sh331195	ERR5056016	Human	Homo sapiens	Germany	2008	88	88
Z1353	ERR5056017	Human	Homo sapiens	Australia	2006	78	78
SM_A104	ERR5056018	Human	Homo sapiens	Germany	2008	2066	2066
Z1350	ERR5056019	Human	Homo sapiens	Australia	2006	78	78
Z1377	ERR5056020	Human	Homo sapiens	Australia	2009	78	78
sh46713	ERR5056021	Human	Homo sapiens	Germany	2012	78	78
SM_A247	ERR5056022	Human	Homo sapiens	Germany/Thailand	2012	88	88
SM_A249	ERR5056023	Human	Homo sapiens	Germany/Thailand	2012	88	88
Z11623	ERR5056024	Human	Homo sapiens	Australia	1995	78	78
SM_A189	ERR5056025	Human	Homo sapiens	Germany	2010	88	88
SM_B45	ERR5056026	Human	Homo sapiens	Germany	2005	88	88
SM_Z1208	ERR5056027	Human	Homo sapiens	United Arab Emirates	2009	88	88
SM_A68	ERR5056028	Human	Homo sapiens	Germany	2005	88	88
SM_O43	ERR5056029	Human	Homo sapiens	Germany	2005	88	88
sh05306	ERR5056030	Human	Homo sapiens	Germany	2009	88	88
Z1383	ERR5056031	Human	Homo sapiens	Australia	2000	78	78
06-01225	ERR5056032	Human	Homo sapiens	Germany	2006	49	49	WildRodCC49_2
15-00751	ERR5056033	Human	Homo sapiens	Germany	2015	646	646
13-04322	ERR5056034	Human	Homo sapiens	Germany	2013	8	8
11-02295	ERR5056035	Human	Homo sapiens	Germany	2011	8	8
09-03510	ERR5056036	Human	Homo sapiens	Germany	2009	49	49
09-01300	ERR5056037	Human	Homo sapiens	Germany	2009	130	130
13-01673	ERR5056038	Human	Homo sapiens	Germany	2013	130	130
15-01986	ERR5056039	Human	Homo sapiens	Germany	2015	130	130
12-03171	ERR5056040	Human	Homo sapiens	Germany	2012	130	130
15-01861	ERR5056041	Human	Homo sapiens	Germany	2015	130	130
10-00991	ERR5056042	Human	Homo sapiens	Germany	2010	130	130
08-02742	ERR5056043	Human	Homo sapiens	Germany	2008	130	130
11-01497	ERR5056044	Human	Homo sapiens	Germany	2011	130	130
16-03963	ERR5056045	Human	Homo sapiens	Germany	2016	49	49
16-02222	ERR5056046	Human	Homo sapiens	Germany	2016	130	130
05V09262	ERR5056047	Human	Homo sapiens	NA	NA	49	49	LabRodCCmisc_2
08B7532	ERR5056048	Human	Homo sapiens	NA	NA	49	49
08V26825	ERR5056049	Human	Homo sapiens	NA	NA	49	49
08V27377	ERR5056050	Human	Homo sapiens	NA	NA	49	49
dmn150401-671	ERR5055974	Yellow-necked mouse	Apodemus flavicollis	Germany	2014	890	Novel	WildRodCC890_1,WildRodCC890_2,WildRodCC890_4
CR109	ERR5055773	Laboratory mouse	Mus musculus	USA	2011	88	88	LabRodCC88_2,LabRodCCmisc_1
CR098	ERR5055766	Laboratory mouse	Mus musculus	USA	2011	5	5
CR148	ERR5055806	Laboratory mouse	Mus musculus	USA	2004	188	188	LabRodCC188_1
2.2	ERR5055866	Laboratory mouse	Mus musculus	Germany	2011	7	7
DKFZ_U120	ERR5055894	Laboratory mouse	Mus musculus	Germany	2008	15	15
CR096	ERR5055764	Laboratory mouse	Mus musculus	USA	2011	5	5	LabRodCCmisc_5
CR125	ERR5055786	Laboratory mouse	Mus musculus	Canada	2004	188	188	LabRodCC188_1
J90	ERR5055886	Laboratory mouse	Mus musculus	New Zealand	2011	1	474	LabRodCC1_2,LabRodCC1_4
DKFZ566-07	ERR5055937	Laboratory rat	Rattus norvegicus	Germany	2007	7	7	LabRodCC7_1
A731/2	ERR5055940	Laboratory mouse	Mus musculus	Germany	2014	1	1	LabRodCC1_4,LabRodCC1_6,LabRodCC1_7
CR053	ERR5055737	Laboratory mouse	Mus musculus	USA	2011	5	5	LabRodCCmisc_5
J70	ERR5055883	Laboratory mouse	Mus musculus	New Zealand	2011	1	474	LabRodCC1_2,LabRodCC1_4
DKFZ 512	ERR5055913	Laboratory mouse	Mus musculus	Germany	2008	1	1	LabRodCC1_3
DKFZA581-1	ERR5055939	Laboratory mouse	Mus musculus	Germany	2007	97	97	LabRodCC97_1
dmn150401-672	ERR5055975	Yellow-necked mouse	Apodemus flavicollis	Germany	2014	49	49	WildRodCC49_1,WildRodCC49_2
dmn150401-676	ERR5055976	Yellow-necked mouse	Apodemus flavicollis	Germany	2014	890	Novel	WildRodCC890_1,WildRodCC890_2,WildRodCC890_4
CR069	ERR5055748	Laboratory mouse	Mus musculus	USA	2011	5	5
CR087	ERR5055759	Laboratory mouse	Mus musculus	USA	2011	5	5	LabRodCCmisc_5
CR132	ERR5055792	Laboratory mouse	Mus musculus	USA	2004	188	188	LabRodCC188_1
CR154	ERR5055810	Laboratory mouse	Mus musculus	USA	2004	88	88	LabRodCC88_3
PGA-18	ERR5055851	Laboratory mouse	Mus musculus	USA	2013	1	1
PGA-14	ERR5055848	Laboratory mouse	Mus musculus	USA	2013	1	1
PGA-19	ERR5055852	Laboratory mouse	Mus musculus	USA	2013	1	1
2014_696_01	ERR5055934	Laboratory mouse	Mus musculus	Germany	2014	8	8
CR147	ERR5055805	Laboratory mouse	Mus musculus	Canada	2004	188	188	LabRodCC188_1
7203-10	ERR5055965	Laboratory mouse	Mus musculus	France	2014	1	Novel
dmn150401-680	ERR5055977	Yellow-necked mouse	Apodemus flavicollis	Germany	2014	49	Novel	WildRodCC49_2
dmn150414-700	ERR5055978	Yellow-necked mouse	Apodemus flavicollis	Germany	2014	49	49	WildRodCC49_1,WildRodCC49_2
dmn150421-721	ERR5055979	Yellow-necked mouse	Apodemus flavicollis	Germany	2014	890	890	WildRodCC890_1,WildRodCC890_2,WildRodCC890_3
CR130	ERR5055791	Laboratory mouse	Mus musculus	USA	2004	88	88	LabRodCC88_3
2014_660_02	ERR5055931	Laboratory mouse	Mus musculus	Germany	2014	15	15	LabRodCCmisc_3
CR091	ERR5055760	Laboratory mouse	Mus musculus	USA	2011	5	5	LabRodCCmisc_5
CR101	ERR5055768	Laboratory mouse	Mus musculus	USA	2011	88	88	LabRodCC88_3
CR126	ERR5055787	Laboratory mouse	Mus musculus	USA	2004	188	188	LabRodCC188_1
CR153	ERR5055809	Laboratory mouse	Mus musculus	USA	2004	88	88
1.3	ERR5055865	Laboratory mouse	Mus musculus	Germany	2011	7	7	LabRodCC7_1
J78	ERR5055885	Laboratory mouse	Mus musculus	New Zealand	2011	1	474	LabRodCC1_2,LabRodCC1_4
dmn150430-756	ERR5055985	Common shrew	Sorex araneus	Germany	2014	3033	3033	SorexCC3033_1,SorexCC3033_2,SorexCC3033_3
dmn150521-786	ERR5055988	Yellow-necked mouse	Apodemus flavicollis	Germany	2014	890	890	WildRodCC890_1,WildRodCC890_2
J112	ERR5055892	Laboratory mouse	Mus musculus	New Zealand	2011	88	88	LabRodCC88_3
souru3	ERR5055966	Laboratory mouse	Mus musculus	France	NA	1	1
dmn150521-790	ERR5055989	Yellow-necked mouse	Apodemus flavicollis	Germany	2014	890	890	WildRodCC890_1,WildRodCC890_2
dmn160622-858	ERR5056001	Yellow-necked mouse	Apodemus flavicollis	Germany	2015	890	Novel	WildRodCC890_1,WildRodCC890_2,WildRodCC890_4
dmn160622-859	ERR5056002	Yellow-necked mouse	Apodemus flavicollis	Germany	2015	890	Novel	WildRodCC890_1,WildRodCC890_2,WildRodCC890_4
CR044	ERR5055729	Laboratory mouse	Mus musculus	USA	2011	188	188	LabRodCCmisc_1
dsz140916-186-01	ERR5056010	Field vole	Microtus agrestis	Germany	2013	890	890	WildRodCC890_1,WildRodCC890_2,WildRodCC890_3
dmn150521-792	ERR5055990	Bank vole	Myodes glareolus	Germany	2014	49	49	WildRodCC49_1,WildRodCC49_2
CR077	ERR5055752	Laboratory mouse	Mus musculus	USA	2011	88	88	LabRodCC88_2,LabRodCCmisc_1
J21	ERR5055874	Laboratory mouse	Mus musculus	New Zealand	2011	88	88	LabRodCC88_3
CR075	ERR5055751	Laboratory mouse	Mus musculus	USA	2011	5	5	LabRodCCmisc_5
PGA-12	ERR5055846	Laboratory mouse	Mus musculus	USA	2013	1	1
J16	ERR5055871	Laboratory mouse	Mus musculus	New Zealand	2011	88	88
A734/3	ERR5055942	Laboratory rat	Rattus norvegicus	Germany	2014	1	1	LabRodCC1_3
A754/1	ERR5055945	Laboratory rat	Rattus norvegicus	Germany	2014	8	8
dmn150521-797	ERR5055991	Bank vole	Myodes glareolus	Germany	2014	49	49	WildRodCC49_1,WildRodCC49_2
CR104	ERR5055771	Laboratory mouse	Mus musculus	USA	2011	5	5	LabRodCCmisc_5
A763/1	ERR5055947	Laboratory mouse	Mus musculus	Germany	2014	1	1	LabRodCC1_1,LabRodCC1_5
7189-1	ERR5055962	Laboratory mouse	Mus musculus	France	2014	1	1	LabRodCC1_3
dmn150521-800	ERR5055992	Bank vole	Myodes glareolus	Germany	2014	49	49	WildRodCC49_1,WildRodCC49_2
A798/3	ERR5055950	Laboratory rat	Rattus norvegicus	Germany	2014	Novel	Novel
7190-1	ERR5055963	Laboratory mouse	Mus musculus	France	2014	1	1	LabRodCC1_1,LabRodCC1_3,LabRodCC1_5
dmn150521-805	ERR5055993	Bank vole	Myodes glareolus	Germany	2014	49	49	WildRodCC49_1,WildRodCC49_2
dmn150521-806	ERR5055994	Bank vole	Myodes glareolus	Germany	2014	49	49	WildRodCC49_1,WildRodCC49_2
dsz140916-186-02	ERR5056011	Common vole	Microtus arvalis	Germany	2013	890	890	WildRodCC890_1,WildRodCC890_2,WildRodCC890_3
CR006	ERR5055710	Laboratory mouse	Mus musculus	USA	2011	101	101
CR040	ERR5055728	Laboratory mouse	Mus musculus	Japan	2011	8	8
CR106	ERR5055772	Laboratory mouse	Mus musculus	USA	2011	88	88
J107	ERR5055889	Laboratory mouse	Mus musculus	New Zealand	2011	88	88	LabRodCC88_3
CR050	ERR5055734	Laboratory mouse	Mus musculus	USA	2011	88	88	LabRodCC88_2,LabRodCCmisc_1
CR066	ERR5055747	Laboratory mouse	Mus musculus	USA	2011	5	5	LabRodCCmisc_5
CR171	ERR5055826	Laboratory mouse	Mus musculus	USA	2012	15	Novel
J106	ERR5055888	Laboratory mouse	Mus musculus	New Zealand	2011	88	88	LabRodCC88_3
DKFZ 520	ERR5055922	Laboratory rat	Rattus norvegicus	Germany	2008	7	7	LabRodCC7_1
dmn150503-760	ERR5055986	Common shrew	Sorex araneus	Germany	2014	3033	Novel	SorexCC3033_1,SorexCC3033_2,SorexCC3033_3
CR102	ERR5055769	Laboratory mouse	Mus musculus	Canada	2011	15	15	LabRodCC15_1
PGA-11	ERR5055845	Laboratory mouse	Mus musculus	USA	2013	1	1
J105	ERR5055887	Laboratory mouse	Mus musculus	New Zealand	2011	88	88	LabRodCC88_3
dmn150421-724	ERR5055980	Common vole	Microtus arvalis	Germany	2014	1956	3252	WildRodCC1956_4,WildRodCC1956_5,WildRodCC1956_9
CR049	ERR5055733	Laboratory mouse	Mus musculus	USA	2011	88	88	LabRodCC88_2,LabRodCCmisc_1
ZSFV 36-1	ERR5055858	Laboratory mouse	Mus musculus	Germany	2013	15	15	LabRodCC15_6
J20	ERR5055873	Laboratory mouse	Mus musculus	New Zealand	2011	88	88	LabRodCC88_3
DKFZ 513	ERR5055914	Laboratory mouse	Mus musculus	Germany	2008	88	88
dmn150421-725	ERR5055981	Common vole	Microtus arvalis	Germany	2014	1956	3252	WildRodCC1956_4,WildRodCC1956_5,WildRodCC1956_9
CR133	ERR5055793	Laboratory mouse	Mus musculus	Canada	2004	88	88	LabRodCC88_1,LabRodCC88_6
PGA-2	ERR5055836	Laboratory mouse	Mus musculus	USA	2013	88	88	LabRodCC88_3
2014_690_01	ERR5055933	Laboratory mouse	Mus musculus	Germany	2014	88	88	LabRodCC88_3
DKFZ_2015_044-01	ERR5055935	Laboratory mouse	Mus musculus	Germany	NA	15	15
dmn150421-726	ERR5055982	Common vole	Microtus arvalis	Germany	2014	1956	3252	WildRodCC1956_4,WildRodCC1956_5,WildRodCC1956_9
dmn160622-849	ERR5055999	Bank vole	Myodes glareolus	Germany	2015	49	49	WildRodCC49_1,WildRodCC49_2
CR123	ERR5055784	Laboratory mouse	Mus musculus	USA	2004	88	88	LabRodCC88_3
CR136	ERR5055795	Laboratory mouse	Mus musculus	Canada	2004	88	88	LabRodCC88_1,LabRodCC88_6
1.1	ERR5055864	Laboratory mouse	Mus musculus	Germany	2011	7	7	LabRodCC7_1
2014_672_02	ERR5055932	Laboratory mouse	Mus musculus	Germany	2014	88	88	LabRodCC88_3,LabRodCC88_4
J15	ERR5055870	Laboratory mouse	Mus musculus	New Zealand	2011	88	88
J74	ERR5055882	Laboratory mouse	Mus musculus	New Zealand	2011	88	88	LabRodCC88_3
DKFZ_2014_104_03	ERR5055928	Laboratory rat	Rattus norvegicus	Germany	2014	Novel	Novel
dmn150507-765	ERR5055987	Common shrew	Sorex araneus	Germany	2014	3033	Novel	SorexCC3033_1,SorexCC3033_2,SorexCC3033_3
dmn160622-853	ERR5056000	Bank vole	Myodes glareolus	Germany	2015	49	49	WildRodCC49_1,WildRodCC49_2
CR014	ERR5055715	Laboratory mouse	Mus musculus	USA	2011	1776	1776	LabRodCC6_1
CR122	ERR5055783	Laboratory mouse	Mus musculus	USA	2004	88	88
DKFZ 525	ERR5055915	Laboratory mouse	Mus musculus	Germany	2008	88	88
A735/2	ERR5055944	Laboratory rat	Rattus norvegicus	Germany	2014	7	7	LabRodCC7_1
dmn150527-824	ERR5055995	Common vole	Microtus arvalis	Germany	2014	1956	1956	WildRodCC1956_1,WildRodCC1956_8
CR141	ERR5055799	Laboratory mouse	Mus musculus	USA	2004	88	88	LabRodCC88_3
ZSFV 28-2	ERR5055856	Laboratory mouse	Mus musculus	Germany	2013	1	1	LabRodCC1_1,LabRodCC1_5
DKFZ_2009_396_01	ERR5055924	Laboratory mouse	Mus musculus	Germany	2009	Novel	Novel
A853-1	ERR5055951	Laboratory mouse	Mus musculus	Germany	2014	Novel	Novel	LabRodCC398_1
CR120	ERR5055782	Laboratory mouse	Mus musculus	USA	2004	88	88
7203-30	ERR5055960	Laboratory mouse	Mus musculus	France	2014	1	1	LabRodCC1_4
CR062	ERR5055743	Laboratory mouse	Mus musculus	USA	2011	5	5
CR114	ERR5055776	Laboratory mouse	Mus musculus	USA	2004	88	88
CR116	ERR5055778	Laboratory mouse	Mus musculus	USA	2004	88	88
ZSFV 26-4	ERR5055854	Laboratory mouse	Mus musculus	Germany	2013	1	1	LabRodCC1_1,LabRodCC1_5
J33	ERR5055875	Laboratory mouse	Mus musculus	New Zealand	2011	88	88	LabRodCC88_3
A792/1	ERR5055948	Laboratory mouse	Mus musculus	Germany	2014	30	Novel	LabRodCCmisc_4
7549-2	ERR5055958	Laboratory mouse	Mus musculus	France	2014	88	88
dmn150527-830	ERR5055996	Field vole	Microtus agrestis	Germany	2014	1956	1956	WildRodCC1956_1,WildRodCC1956_5,WildRodCC1956_8
dmn150527-831	ERR5055997	Field vole	Microtus agrestis	Germany	2014	1956	1956	WildRodCC1956_1,WildRodCC1956_8
J12	ERR5055869	Laboratory mouse	Mus musculus	New Zealand	2011	88	88	LabRodCC88_3
J121	ERR5055872	Laboratory mouse	Mus musculus	New Zealand	2011	88	88
2014_641_01	ERR5055929	Laboratory mouse	Mus musculus	Germany	2014	1	1	LabRodCC1_4,LabRodCC1_6,LabRodCC1_7
7287-2	ERR5055956	Laboratory mouse	Mus musculus	France	2014	88	88	LabRodCC88_4
dmn150527-834	ERR5055998	Common vole	Microtus arvalis	Germany	2014	1956	1956	WildRodCC1956_1,WildRodCC1956_8
dmn160628-865	ERR5056003	Common vole	Microtus arvalis	Germany	2014	1956	Novel	WildRodCC1956_4,WildRodCC1956_5,WildRodCC1956_7
CR019	ERR5055719	Laboratory mouse	Mus musculus	USA	2011	72	72	LabRodCCmisc_5
ZSFV 35-1	ERR5055857	Laboratory mouse	Mus musculus	Germany	2013	15	15	LabRodCC15_6
J68	ERR5055881	Laboratory mouse	Mus musculus	New Zealand	2011	88	88	LabRodCC88_3
DKFZ_2015_044-03	ERR5055936	Laboratory mouse	Mus musculus	Germany	NA	15	15
7010-1	ERR5055961	Laboratory mouse	Mus musculus	France	2014	15	15	LabRodCC15_6
dmn160628-867	ERR5056004	Common vole	Microtus arvalis	Germany	2014	1956	Novel	WildRodCC1956_4,WildRodCC1956_5,WildRodCC1956_7
dmn160630-870	ERR5056005	Common vole	Microtus arvalis	Germany	2014	1956	Novel	WildRodCC1956_4,WildRodCC1956_5,WildRodCC1956_7
dmn150430-754	ERR5055984	Common shrew	Sorex araneus	Germany	2014	3033	Novel	SorexCC3033_1,SorexCC3033_2,SorexCC3033_3
CR007	ERR5055711	Laboratory mouse	Mus musculus	USA	2011	88	88
CR097	ERR5055765	Laboratory mouse	Mus musculus	USA	2011	88	88
J34	ERR5055876	Laboratory mouse	Mus musculus	New Zealand	2011	88	88	LabRodCC88_3
DKFZ_U 344a1	ERR5055900	Laboratory mouse	Mus musculus	Germany	2008	15	15	LabRodCC15_3
7555-1	ERR5055959	Laboratory mouse	Mus musculus	France	2014	88	88
dmn160706-871	ERR5056006	Common vole	Microtus arvalis	Germany	2014	1956	Novel	WildRodCC1956_4,WildRodCC1956_5
dmn160706-874	ERR5056007	Common vole	Microtus arvalis	Germany	2014	1956	Novel	WildRodCC1956_4,WildRodCC1956_5,WildRodCC1956_7
J10	ERR5055868	Laboratory mouse	Mus musculus	New Zealand	2011	88	88	LabRodCC88_3
CR127	ERR5055788	Laboratory mouse	Mus musculus	Canada	2004	88	88	LabRodCC88_1,LabRodCC88_6
CR143	ERR5055801	Laboratory mouse	Mus musculus	Canada	2004	88	88	LabRodCC88_1,LabRodCC88_6
PGA-8	ERR5055842	Laboratory mouse	Mus musculus	USA	2013	88	88	LabRodCC88_3
ZSFV 17-1	ERR5055863	Laboratory mouse	Mus musculus	Germany	2013	88	88	LabRodCC88_4
CR115	ERR5055777	Laboratory mouse	Mus musculus	USA	2004	88	88
CR170	ERR5055825	Laboratory mouse	Mus musculus	USA	2012	15	Novel
J108	ERR5055890	Laboratory mouse	Mus musculus	New Zealand	2011	88	88	LabRodCC88_3
DKFZ_U 344-2	ERR5055901	Laboratory mouse	Mus musculus	Germany	2008	15	15	LabRodCC15_3
DKFZ 516	ERR5055918	Laboratory mouse	Mus musculus	Germany	2008	22	22	LabRodCC22_1
DKFZ_2012_281_17	ERR5055926	Laboratory mouse	Mus musculus	Germany	2012	88	88	LabRodCC88_4
dmn160707-878	ERR5056008	Common vole	Microtus arvalis	Germany	2014	1956	Novel	WildRodCC1956_4,WildRodCC1956_5,WildRodCC1956_7
dmn160708-880	ERR5056009	Common vole	Microtus arvalis	Germany	2014	1956	Novel	WildRodCC1956_4,WildRodCC1956_5,WildRodCC1956_7
CR175	ERR5055830	Laboratory mouse	Mus musculus	USA	2012	15	15
PGA-1	ERR5055835	Laboratory mouse	Mus musculus	USA	2013	88	88	LabRodCC88_3
ZSFV 13-2	ERR5055862	Laboratory mouse	Mus musculus	Germany	2013	88	88	LabRodCC88_4
2014_644_02	ERR5055930	Laboratory mouse	Mus musculus	Germany	2014	88	88	LabRodCC88_3,LabRodCC88_4
dsz140916-186-05	ERR5056012	Yellow-necked mouse	Apodemus flavicollis	Germany	2013	130	130
CR146	ERR5055804	Laboratory mouse	Mus musculus	USA	2004	88	88
J36	ERR5055878	Laboratory mouse	Mus musculus	New Zealand	2011	88	88	LabRodCC88_3
7191-1	ERR5055964	Laboratory mouse	Mus musculus	France	2014	1	582
CR055	ERR5055738	Laboratory mouse	Mus musculus	USA	2011	88	88	LabRodCC88_7
CR081	ERR5055754	Laboratory mouse	Mus musculus	USA	2011	88	88
PGA-10	ERR5055844	Laboratory mouse	Mus musculus	USA	2013	88	88	LabRodCC88_3
CR036	ERR5056013	Laboratory mouse	Mus musculus	USA	2011	88	88	LabRodCC88_3,LabRodCC88_4,LabRodCC88_5
CR113	ERR5055775	Laboratory mouse	Mus musculus	USA	2004	88	88
CR117	ERR5055779	Laboratory mouse	Mus musculus	USA	2004	88	88
DKFZ 514	ERR5055916	Laboratory mouse	Mus musculus	Germany	2008	22	22	LabRodCC22_1
dsz140926-190-14	ERR5056015	Wild mouse	Mus musculus	Germany	2014	8	8
CR059	ERR5055741	Laboratory mouse	Mus musculus	USA	2011	5	5
ZSFV 20-2	ERR5055859	Laboratory mouse	Mus musculus	Germany	2013	15	15	LabRodCC15_6
CR011	ERR5055713	Laboratory mouse	Mus musculus	USA	2011	15	15	LabRodCCmisc_2
CR046	ERR5055731	Laboratory mouse	Mus musculus	England	2011	15	Novel	LabRodCC15_7
CR093	ERR5055762	Laboratory mouse	Mus musculus	USA	2011	88	88
CR140	ERR5055798	Laboratory mouse	Mus musculus	USA	2004	88	88
CR142	ERR5055800	Laboratory mouse	Mus musculus	USA	2004	88	88
CR156	ERR5055812	Laboratory mouse	Mus musculus	USA	2004	88	88
J40	ERR5055879	Laboratory mouse	Mus musculus	New Zealand	2011	88	88	LabRodCC88_3
dmn150430-749	ERR5055983	Common shrew	Sorex araneus	Germany	2014	3033	Novel	SorexCC3033_1,SorexCC3033_2,SorexCC3033_3
CR092	ERR5055761	Laboratory mouse	Mus musculus	USA	2011	88	88
CR185	ERR5055834	Laboratory mouse	Mus musculus	USA	2012	15	Novel	LabRodCC15_4
DKFZ_U2354-07	ERR5055898	Laboratory mouse	Mus musculus	Germany	2007	88	88	LabRodCC88_3
DKFZ 517	ERR5055919	Laboratory mouse	Mus musculus	Germany	2008	88	88	LabRodCC88_3,LabRodCC88_4
CR119	ERR5055781	Laboratory mouse	Mus musculus	USA	2004	88	88
CR139	ERR5055797	Laboratory mouse	Mus musculus	USA	2004	88	88
DKFZ_2007_450_01	ERR5055910	Laboratory mouse	Mus musculus	Germany	2007	22	22	LabRodCC22_1
DKFZ 463	ERR5055911	Laboratory mouse	Mus musculus	Germany	2008	15	15
DKFZA569-2	ERR5055938	Laboratory mouse	Mus musculus	Germany	2007	22	22	LabRodCC22_1
A754/3	ERR5055946	Laboratory rat	Rattus norvegicus	Germany	2014	88	88	LabRodCC88_3,LabRodCC88_4
CR051	ERR5055735	Laboratory mouse	Mus musculus	USA	2011	88	88	LabRodCC88_2,LabRodCCmisc_1
CR061	ERR5055742	Laboratory mouse	Mus musculus	USA	2011	88	88	LabRodCC88_2,LabRodCCmisc_1
CR184a	ERR5055833	Laboratory mouse	Mus musculus	USA	2012	15	15	LabRodCCmisc_2
DKFZ_2008_439_01	ERR5055923	Laboratory mouse	Mus musculus	Germany	2008	22	22	LabRodCC22_1
J35	ERR5055877	Laboratory mouse	Mus musculus	New Zealand	2011	88	88	LabRodCC88_3
DKFZ 518	ERR5055920	Laboratory mouse	Mus musculus	Germany	2008	88	88	LabRodCC88_3,LabRodCC88_4,LabRodCC88_5
CR072	ERR5055749	Laboratory mouse	Mus musculus	USA	2011	Novel	Novel
CR129	ERR5055790	Laboratory mouse	Mus musculus	USA	2004	88	88	LabRodCC88_3
CR134	ERR5055794	Laboratory mouse	Mus musculus	USA	2004	88	Novel	LabRodCC88_3
DKFZ_U147	ERR5055895	Laboratory mouse	Mus musculus	Germany	2008	88	88	LabRodCC88_3
CR155	ERR5055811	Laboratory mouse	Mus musculus	USA	2004	88	88
CR017	ERR5055717	Laboratory mouse	Mus musculus	USA	2004	88	88
DKFZ_U2405-07	ERR5055899	Laboratory mouse	Mus musculus	Germany	2007	15	15
DKFZ 515	ERR5055917	Laboratory mouse	Mus musculus	Germany	2008	22	22	LabRodCC22_1
A853-3	ERR5055952	Laboratory mouse	Mus musculus	Germany	2014	Novel	Novel	LabRodCC398_1
CR009	ERR5055712	Laboratory mouse	Mus musculus	USA	2011	88	88
CR013	ERR5055714	Laboratory mouse	Mus musculus	USA	2011	88	88
CR064	ERR5055745	Laboratory mouse	Mus musculus	USA	2011	30	30	LabRodCC30_1,LabRodCCmisc_2,LabRodCCmisc_4
PGA-7	ERR5055841	Laboratory mouse	Mus musculus	USA	2013	88	88	LabRodCC88_3
DKFZ_U2341-07	ERR5055896	Laboratory mouse	Mus musculus	Germany	2007	88	88
PGA-6	ERR5055840	Laboratory mouse	Mus musculus	USA	2013	88	88	LabRodCC88_3
ZSFV 18-3	ERR5055860	Laboratory mouse	Mus musculus	Germany	2013	15	15	LabRodCC15_6
DKFZ_U44	ERR5055893	Laboratory rat	Rattus norvegicus	Germany	2008	7	7	LabRodCC7_1
DKFZ_2005_016_03	ERR5055909	Laboratory rat	Rattus norvegicus	Germany	2005	88	88
PGA-4	ERR5055838	Laboratory mouse	Mus musculus	USA	2013	88	88	LabRodCC88_3
PGA-20	ERR5055853	Laboratory mouse	Mus musculus	USA	2013	1	1
CR079	ERR5055753	Laboratory mouse	Mus musculus	USA	2011	88	88	LabRodCC88_2,LabRodCCmisc_1
CR118	ERR5055780	Laboratory mouse	Mus musculus	USA	2004	88	88
CR138	ERR5055796	Laboratory mouse	Mus musculus	USA	2004	88	Novel	LabRodCC88_3
CR145	ERR5055803	Laboratory mouse	Mus musculus	USA	2004	88	88
CR164	ERR5055820	Laboratory mouse	Mus musculus	USA	2004	88	88
CR174	ERR5055829	Laboratory mouse	Mus musculus	USA	2012	15	15	LabRodCC15_4
CR162	ERR5055818	Laboratory mouse	Mus musculus	USA	2004	88	88
CR082	ERR5055755	Laboratory mouse	Mus musculus	USA	2011	88	88	LabRodCC88_2,LabRodCCmisc_1
CR052	ERR5055736	Laboratory mouse	Mus musculus	USA	2011	88	88
ZSFV 14-2	ERR5055861	Laboratory mouse	Mus musculus	Germany	2013	88	88	LabRodCC88_3,LabRodCC88_4,LabRodCC88_5
CR083	ERR5055756	Laboratory mouse	Mus musculus	USA	2011	88	88	LabRodCC88_7
ZSFV 29-2	ERR5055855	Laboratory mouse	Mus musculus	Germany	2013	1	1	LabRodCC1_1,LabRodCC1_5
DKFZ 464	ERR5055912	Laboratory mouse	Mus musculus	Germany	2008	15	15
CR018	ERR5055718	Laboratory mouse	Mus musculus	USA	2011	88	88
CR058	ERR5055740	Laboratory mouse	Mus musculus	USA	2011	88	88
CR180	ERR5055832	Laboratory mouse	Mus musculus	USA	2012	15	15
PGA-13	ERR5055847	Laboratory mouse	Mus musculus	USA	2013	1	1
CR074	ERR5055750	Laboratory mouse	Mus musculus	USA	2011	30	30	LabRodCC30_1,LabRodCCmisc_2,LabRodCCmisc_4
DKFZ_1983_256_01	ERR5055904	Laboratory mouse	Mus musculus	Germany	1983	20	20	LabRodCC20_1,LabRodCC20_2
CR160	ERR5055816	Laboratory mouse	Mus musculus	USA	2004	88	88
DKFZ_1983_275_01	ERR5055905	Laboratory rat	Rattus norvegicus	Germany	1983	20	20	LabRodCC20_1,LabRodCC20_2
CR057	ERR5055739	Laboratory mouse	Mus musculus	Canada	2011	15	Novel	LabRodCC15_7
CR065	ERR5055746	Laboratory mouse	Mus musculus	USA	2011	88	88	LabRodCC88_3
DKFZ_2012_281_13	ERR5055925	Laboratory mouse	Mus musculus	Germany	2012	88	88	LabRodCC88_4
J110	ERR5055891	Laboratory mouse	Mus musculus	New Zealand	2011	88	88	LabRodCC88_3
DKFZ_1983_249_01	ERR5055903	Laboratory mouse	Mus musculus	Germany	1983	20	20	LabRodCC20_1,LabRodCC20_2
DKFZ_1983_328_02	ERR5055906	Laboratory rat	Rattus norvegicus	Germany	1983	20	20	LabRodCC20_1,LabRodCC20_2
DKFZ_1983_377_01	ERR5055907	Laboratory mouse	Mus musculus	Germany	1983	20	20	LabRodCC20_1,LabRodCC20_2
CR163	ERR5055819	Laboratory mouse	Mus musculus	USA	2004	88	88
CR085	ERR5055758	Laboratory mouse	Mus musculus	USA	2011	15	15	LabRodCC15_7
PGA-9	ERR5055843	Laboratory mouse	Mus musculus	USA	2013	88	Novel	LabRodCC88_3
A796/1	ERR5055949	Laboratory mouse	Mus musculus	Germany	2014	1	1	LabRodCC1_6,LabRodCC1_7
CR025	ERR5055721	Laboratory mouse	Mus musculus	USA	2011	15	15
CR035	ERR5055725	Laboratory mouse	Mus musculus	USA	2011	15	15
PGA-16	ERR5055849	Laboratory mouse	Mus musculus	USA	2013	1	1	LabRodCC1_4
CR045	ERR5055730	Laboratory mouse	Mus musculus	USA	2011	30	30	LabRodCC30_1,LabRodCCmisc_2,LabRodCCmisc_4
CR149	ERR5055807	Laboratory mouse	Mus musculus	USA	2004	88	88	LabRodCC88_3
CR166	ERR5055822	Laboratory mouse	Mus musculus	USA	2004	88	88
CR167	ERR5055823	Laboratory mouse	Mus musculus	USA	2012	15	15	LabRodCCmisc_2
A735/1	ERR5055943	Laboratory rat	Rattus norvegicus	Germany	2014	7	7	LabRodCC7_1
CR039	ERR5055727	Laboratory mouse	Mus musculus	USA	2011	88	88	LabRodCC88_7
CR161	ERR5055817	Laboratory mouse	Mus musculus	USA	2004	88	88
PGA-17	ERR5055850	Laboratory mouse	Mus musculus	USA	2013	1	1
CR159	ERR5055815	Laboratory mouse	Mus musculus	USA	2004	88	88
CR100	ERR5055767	Laboratory mouse	Mus musculus	Japan	2011	88	88	LabRodCC88_2,LabRodCCmisc_1
CR030	ERR5055723	Laboratory mouse	Mus musculus	USA	2011	88	88
CR169	ERR5055824	Laboratory mouse	Mus musculus	USA	2012	15	Novel
CR094	ERR5055763	Laboratory mouse	Mus musculus	USA	2011	88	88
CR150	ERR5055808	Laboratory mouse	Mus musculus	USA	2004	88	88
J57	ERR5055884	Laboratory mouse	Mus musculus	New Zealand	2011	1	474	LabRodCC1_2,LabRodCC1_4
CR124	ERR5055785	Laboratory mouse	Mus musculus	USA	2004	88	88
DKFZ_1999_412_01	ERR5055908	Guinea pig	Cavia porcellus	Germany	1999	5	5	LabRodCCmisc_3
DKFZ_1983_237_01	ERR5055902	Laboratory rat	Rattus norvegicus	Germany	1983	20	20	LabRodCC20_1
CR015	ERR5055716	Laboratory mouse	Mus musculus	USA	2011	1776	1776	LabRodCC6_1
CR063	ERR5055744	Laboratory mouse	Mus musculus	USA	2011	1776	1776	LabRodCC6_1
CR034	ERR5055724	Laboratory mouse	Mus musculus	USA	2011	88	88	LabRodCC88_7
PGA-5	ERR5055839	Laboratory mouse	Mus musculus	USA	2013	88	88	LabRodCC88_3
CR047	ERR5055732	Laboratory mouse	Mus musculus	USA	2011	88	88	LabRodCC88_7
CR173	ERR5055828	Laboratory mouse	Mus musculus	USA	2012	15	15	LabRodCC15_7
CR158	ERR5055814	Laboratory mouse	Mus musculus	USA	2004	88	88	LabRodCC88_1,LabRodCC88_6
DKFZ 519	ERR5055921	Laboratory mouse	Mus musculus	Germany	2008	88	88	LabRodCC88_3,LabRodCC88_4,LabRodCC88_5
CR022	ERR5055720	Laboratory mouse	Mus musculus	USA	2011	88	88
CR179	ERR5055831	Laboratory mouse	Mus musculus	USA	2012	15	15	LabRodCCmisc_2
CR103	ERR5055770	Laboratory mouse	Mus musculus	USA	2011	Novel	Novel
CR157	ERR5055813	Laboratory mouse	Mus musculus	USA	2004	88	88
CR165	ERR5055821	Laboratory mouse	Mus musculus	USA	2004	88	88
CR172	ERR5055827	Laboratory mouse	Mus musculus	USA	2012	15	15	LabRodCCmisc_2
PGA-3	ERR5055837	Laboratory mouse	Mus musculus	USA	2013	88	88	LabRodCC88_3
dsz186-24	ERR5056014	Common vole	Microtus arvalis	Germany	2013	8	8
DKFZ_U2343-07	ERR5055897	Laboratory mouse	Mus musculus	Germany	2007	88	88
6.3	ERR5055867	Laboratory mouse	Mus musculus	Germany	2011	88	88	LabRodCC88_3
Z_24	ERR2505632	Guinea pig	Cavia porcellus	Denmark	2010	15	15
DL659	ERR2505566	Farmed rabbit	Oryctolagus cuniculus	Spain	2003	121	121
DL636	ERR2505565	Farmed rabbit	Oryctolagus cuniculus	Spain	2003	121	121
DS51	ERR2505637	Farmed rabbit	Oryctolagus cuniculus	Belgium	2000	1	1
DS52	ERR2505658	Farmed rabbit	Oryctolagus cuniculus	Belgium	2000	96	96
DS33	ERR2505656	Farmed rabbit	Oryctolagus cuniculus	Spain	2009	407	407
DS47	ERR2505652	Farmed rabbit	Oryctolagus cuniculus	Belgium	2000	8	8
Z_37	ERR2505631	Mara	Dolichotis patagonum	Denmark	2006	130	130
423/10	ERR2505702	Cloud rat	Muridae family	UK	NA	1776	1776
DL643	ERR2505564	Farmed rabbit	Oryctolagus cuniculus	Spain	2003	121	121
DL727	ERR2505568	Farmed rabbit	Oryctolagus cuniculus	Spain	2004	121	121
DL688	ERR2505567	Farmed rabbit	Oryctolagus cuniculus	Spain	2003	121	121
Z_39	ERR2505610	Mara	Dolichotis patagonum	Denmark	2006	130	130
Z_3	ERR2505612	Capybara	Hydrochoerus hydrochaeris	Denmark	2006	133	133
Z_40	ERR2505611	Mara	Dolichotis patagonum	Denmark	2006	130	130
380/11	GCA_001661885.1	Rabbit	Oryctolagus cuniculus	Hungary	2004	Novel	Novel
08134-6	GCA_000636255.1	Wild rat	Rattus	Belgium	2008	398	398
08139-6	GCA_000636275.1	Wild rat	Rattus	Netherlands	2008	398	398
R0353	GCA_000639635.1	Urban rat	Rattus norvegicus	Hong Kong	2010	398	398	WildRodCCmisc_2
R0357	GCA_000639655.1	Urban rat	Rattus norvegicus	Hong Kong	2010	398	Novel	WildRodCCmisc_2
R0615	GCA_000639735.1	Urban rat	Rattus norvegicus	Hong Kong	2011	398	398	WildRodCCmisc_2
R0487	GCA_000639675.1	Urban rat	Rattus norvegicus	Hong Kong	2010	398	398	WildRodCCmisc_2
R0611	GCA_000639715.1	Urban rat	Rattus norvegicus	Hong Kong	2011	398	398	WildRodCCmisc_2
08142-8	GCA_000636295.1	Wild rat	Rattus	Netherlands	2008	398	398
R0294	GCA_000639615.1	Urban rat	Rattus norvegicus	Hong Kong	2009	398	398	WildRodCCmisc_2
R0545	GCA_000639695.1	Urban rat	Rattus norvegicus	Hong Kong	2011	398	398	WildRodCCmisc_2
08143-5	GCA_000636315.1	Wild rat	Rattus	Netherlands	2008	398	398
sp17	GCA_000981055.1	Rabbit	Oryctolagus cuniculus	Spain	2004	14	5
FP01	ERR387096	Companion rabbit	Oryctolagus cuniculus	UK	2013	30	30	LabRodCCmisc_2,LabRodCCmisc_4
M503044/99/1	ERR387196	Companion rabbit	Oryctolagus cuniculus	UK	1999	121	121
559622	ERR387257	Companion rabbit	Oryctolagus cuniculus	UK	2013	15	15
557472	ERR387166	Companion rabbit	Oryctolagus cuniculus	UK	2013	3126	3126	LabRodCCmisc_4
543471	ERR387256	Companion rabbit	Oryctolagus cuniculus	UK	2013	6	6	LabRodCC6_1
FP02	ERR387097	Companion rabbit	Oryctolagus cuniculus	UK	2013	30	30	LabRodCCmisc_2,LabRodCCmisc_4
498527	ERR387187	Mountain hare	Lepus timidus	Germany	2008	2944	2944
22-M156-05-10	ERR163408	Red squirrel	Sciurus vulgaris	UK (Channel Islands)	2004	49	49	WildRodCC49_2
M735/97/1	ERR387119	Red squirrel	Sciurus vulgaris	UK	1997	80	80
22-M48-10-10	ERR163414	Red squirrel	Sciurus vulgaris	England	2006	49	1957	WildRodCCmisc_1
21250	ERR156423	Wild rat	Rattus	Germany	2006	130	2024	WildRodCCmisc_2
MRSA 1390	ERR144774	Wild rat	Rattus norvegicus	Belgium	2008	49	2273
12/M20/6/09	ERR156425	Red squirrel	Sciurus vulgaris	England	2005	8	1958
MRSA 1421	ERR144777	Wild rat	Rattus norvegicus	Belgium	2008	49	2273
22-M115-12-09	ERR163417	Red squirrel	Sciurus vulgaris	England	2005	1956	1956	WildRodCCmisc_1,WildRodCC1956_1,WildRodCC1956_5
22-M75-10-08	ERR163406	Red squirrel	Sciurus vulgaris	England	2004	49	49	WildRodCC49_2
M12-559	ERR380529	Urban rat	Rattus norvegicus	Canada	2012	8	8
M12-117	ERR380533	Urban rat	Rattus norvegicus	Canada	2012	8	8
M12-121	ERR380528	Urban rat	Rattus norvegicus	Canada	2012	8	8
M12-83	ERR380531	Urban rat	Rattus norvegicus	Canada	2012	8	8
M12-118	ERR380527	Urban rat	Rattus norvegicus	Canada	2012	8	8
M12-119	ERR380530	Urban rat	Rattus norvegicus	Canada	2012	8	8
M12-85	ERR380534	Urban rat	Rattus norvegicus	Canada	2012	8	8
M11-86	ERR380535	Urban rat	Rattus norvegicus	Canada	2011	8	8
M11-82	ERR380532	Urban rat	Rattus norvegicus	Canada	2011	8	Novel
M12-84	ERR380536	Urban rat	Rattus norvegicus	Canada	2012	8	8
M12-474	ERR380544	Urban rat	Rattus norvegicus	Canada	2012	398	398
M11-215	ERR380546	Urban rat	Rattus norvegicus	Canada	2011	398	398
M12-473	ERR380545	Urban rat	Rattus norvegicus	Canada	2012	398	398
AF003-1D	SRR2826818	Laboratory mouse	Mus musculus	United Kingdom	2013	15	15	LabRodCC15_2,LabRodCC15_5
M12-475	ERR380543	Urban rat	Rattus norvegicus	Canada	2012	398	398
M11-81	ERR380547	Urban rat	Rattus norvegicus	Canada	2011	398	Novel
AF003-1C	SRR2850117	Laboratory mouse	Mus musculus	United Kingdom	2013	15	15	LabRodCC15_2,LabRodCC15_5
AF003-1A	SRR2826806	Laboratory mouse	Mus musculus	United Kingdom	2013	15	15	LabRodCC15_2,LabRodCC15_5
AF003-1B	SRR2850098	Laboratory mouse	Mus musculus	United Kingdom	2013	15	15	LabRodCC15_2,LabRodCC15_5
M12-561	ERR380537	Urban rat	Rattus norvegicus	Canada	2012	97	97	LabRodCC97_1
	ERR494744	Feral rabbit	Oryctolagus cuniculus	UK	2009	3092	3092
M12-564	ERR380540	Urban rat	Rattus norvegicus	Canada	2012	97	97	LabRodCC97_1
	ERR494745	Laboratory rabbit	Oryctolagus cuniculus	UK	2012	39	39
M12-472	ERR380542	Urban rat	Rattus norvegicus	Canada	2012	Novel	Novel
DL645	ERR425000	Farmed rabbit	Oryctolagus cuniculus	Spain	2007	121	121
M12-562	ERR380538	Urban rat	Rattus norvegicus	Canada	2012	97	97	LabRodCC97_1
M12-563	ERR380539	Urban rat	Rattus norvegicus	Canada	2012	97	97	LabRodCC97_1
M12-120	ERR380541	Urban rat	Rattus norvegicus	Canada	2012	105	105
	ERR2059547	Laboratory rabbit	Oryctolagus cuniculus	NA	NA	22	22
	ERR494746	Laboratory rabbit	Oryctolagus cuniculus	UK	2012	2257	2257
ID-102	ERR1437624	Wild rat	Rattus norvegicus	Belgium	NA	398	398
ID-104	ERR1437626	Wild rat	Rattus norvegicus	Belgium	NA	398	398
	ERR2059546	Laboratory rabbit	Oryctolagus cuniculus	NA	NA	22	22
	ERR425001	Laboratory rabbit	Oryctolagus cuniculus	Spain	NA	Novel	Novel
ID-103	ERR1437625	Wild rat	Rattus norvegicus	Belgium	NA	398	398
	ERX139289	Red squirrel	Sciurus vulgaris	UK	2010	49	49	WildRodCC49_2
	ERX139287	Red squirrel	Sciurus vulgaris	UK	2010	49	49	WildRodCC49_2
	ERX139293	Red squirrel	Sciurus vulgaris	UK	2010	49	49	WildRodCC49_2
	ERX139284	Red squirrel	Sciurus vulgaris	UK	2008	49	49
	ERX139292	Red squirrel	Sciurus vulgaris	UK	2010	49	49
	ERX139286	Red squirrel	Sciurus vulgaris	UK	2010	49	49	WildRodCC49_2
	ERX139290	Red squirrel	Sciurus vulgaris	UK	2010	49	49	WildRodCC49_2
	ERX120706	Wild rat	Rattus norvegicus	Belgium	2008	49	49
	ERX120704	Wild rat	Rattus norvegicus	Belgium	2008	49	49
ERR171834	ERR171834	Human	Homo sapiens	NA	NA	88	88	LabRodCC88_5
