# Supplementary material for: Bacteriophage-driven emergence and expansion of Staphylococcus aureus in rodent populations
Source: PLoS Pathog. 2024 Jul 24;20(7):e1012378. doi: 10.1371/journal.ppat.1012378 (PMC11299810; doi:10.1371/journal.ppat.1012378)
Supplement: S3 Table — (XLSX) [file ppat.1012378.s010.xlsx]

## Sheet: Sheet1
S3 Table. GWAS hits not associated with phages
	Locus Tag	p-Value	OR	Core?	Mutation enriched (%rod vs %control)	Prot length	Product	Comment	Functional Category	KEGG Pathways involved	pBLAST hightest hit	Protein identity	pBLAST best hit Accession
1	RF122_01267	1.51e-08	357.809	Yes	246I (19% vs 7%)	260	indole-3-glycerol phosphate synthase	Amino acid synthesis	E: Amino acid transport and metabolism	Phenylalaninetyrosine and tryptophan biosynthesis Biosynthesis of secondary metabolites Biosynthesis of antibiotics Metabolic pathways Biosynthesis of amino acids	indole-3-glycerol phosphate synthase TrpC [Staphylococcus aureus]	1	WP_000153620.1
2	HO50960412_01359	1.51e-08	357.809	Yes	56F-57G (19% vs 7%)	354	putative 3-dehydroquinate synthase	Amino acid synthesis	E: Amino acid transport and metabolism	Phenylalaninetyrosine and tryptophan biosynthesis Biosynthesis of secondary metabolites Biosynthesis of antibiotics Metabolic pathways Biosynthesis of amino acids	3-dehydroquinate synthase [Staphylococcus]	1	WP_000776316.1
3	RF122_00673	1.41e-12	90.9218	Yes	378K (15.8% vs 3.8%)	388	multidrug/H+ antiporter	Potential resistance	G: Carbohydrate transport and metabolism		multidrug efflux MFS transporter NorA [Staphylococcus aureus]	1	WP_001041333.1
4	RF122_02455	1.41e-12	90.9218	Yes	194V (9.9% vs 1.9%)	517	putative gluconokinase		G: Carbohydrate transport and metabolism	Biosynthesis of secondary metabolites Microbial metabolism in diverse environments Pentose phosphate pathway Biosynthesis of antibiotics Carbon metabolism Metabolic pathways	gluconokinase [Staphylococcus aureus]	1	WP_000876653.1
5	M013_Human_59_59_00084	1.41e-12	90.9218		2N, 5V & 24S (21.2% vs 5.2%)	618	hypothetical protein	Helicase	L: Replication, recombination and repair		DEAD/DEAH box helicase [Staphylococcus aureus]	0.997	EHS78786.1
6	HO50960412_02399	1.3e-11	15.7998	Yes	245Q-246K (29% vs 14.2%)	436	immunoglobulin G-binding protein SBI	Potential Immune Evasion	M: Cell wall/membrane/envelope biogenesis	Staphylococcus aureus infection	immunoglobulin-binding protein Sbi [Staphylococcus]	1	WP_000792575.1
7	RF122_01278	1.05e-11	49.4024	Yes	15I (11% vs 2%)	276	oligopeptide ABC superfamily ATP binding cassette transporter, membrane protein	Transporter	P: Inorganic ion transport and metabolism	Quorum sensing ABC transporters	ABC transporter permease [Staphylococcus aureus]	1	WP_000548931.1
8	group_4109	1.39e-14	837.147		full gene (10% vs 3.2%)	346	putative restriction enzyme	Defence	V: Defence mechanisms	Restriction and modification system (R-M system)	5-methylcytosine-specific restriction endonuclease system specificity protein McrC [Staphylococcus aureus]	1	WP_229374054.1
9	Newman_Human_254_8_02136	1.3e-12	27.6604	Yes	395M (45% vs 12%)	527	membrane-flanked domain-containing protein		S: Function unknown		Putative membrane spanning protein [Staphylococcus aureus]	1	WP_001294631.1
10	Newman_Human_254_8_01799	7.75e-10	54.5982		106F, 129S, 144S, 151F (22.4% vs 8.9%)	262	hypothetical protein	Possibly a phage protein	S: Function unknown		DUF1828 domain-containing protein [Staphylococcus]	1	WP_000206350.1
11	RF122_01827	1.51e-08	357.809	Yes	144A (16% vs 9%)	313	3'-5' exoribonuclease YhaM	Nuclease	S: Function unknown		3'-5' exoribonuclease YhaM [Staphylococcus aureus]	1	WP_001244176.1
12	ED133_Sheep_133_133_00435	1.41e-12	90.9218		279N-280H (21% vs 3%)	347	superantigen-like protein 4	ssl4	n/a		superantigen-like protein SSL4 [Staphylococcus aureus]	1	WP_000705638.1
13	Mu3_Human_5_5_00416	1.06e-07	15.3329	Yes	96K (25% vs 11%)	231	superantigen-like protein 7	ssl7	n/a		superantigen-like protein SSL7 [Staphylococcus]	1	WP_000769820.1
14	RF122_01068	8.25e-08	12.6797	Yes	17Q (17% vs 9%)	38	putative DNA-binding protein		n/a		DNA-binding protein [Staphylococcus aureus]	1	SCT24406.1
15	HO50960412_02647	3.22e-09	33.1155		33A (21% vs 11%)	151	hypothetical protein		n/a		hypothetical protein I894_00601 [Staphylococcus aureus]	1	EMZ08550.1
