# Supplementary material for: Bacteriophage-driven emergence and expansion of Staphylococcus aureus in rodent populations
Source: PLoS Pathog. 2024 Jul 24;20(7):e1012378. doi: 10.1371/journal.ppat.1012378 (PMC11299810; doi:10.1371/journal.ppat.1012378)
Supplement: S4 Table — (XLSX) [file ppat.1012378.s011.xlsx]

## Sheet: Sheet1
Table S4. Summary of features of 52 identified phages
#	CC	ST	Phage name	Int type	# Genes with GWAS hits	# isolates	Host	Metadata	Virulence factors
1	CC88	ST88	LabRodCC88_1	Sa12int	1	5	lab mouse	CR-US	2 hypoth, pezA
2	CC88	ST88	LabRodCC88_2	Sa12int	2	9	lab mouse	CR-US	pezA
3	CC88	ST88	LabRodCC88_3	Sa1int	5	51	lab mouse (50), lab rat (1)	US, DE, NZ	jepCC88
4	CC88	ST88	LabRodCC88_4	Sa2int	5	13	lab mouse (12), lab rat (1)	DE (12) and FR (1) (monophyletic)	virE
5	CC88	ST88	LabRodCC88_5	Sa3int	1	5	lab mouse (4), human (SRA, 1)	DE (not monophyletic but close; 1 mislabelled as wild mice); hum (SHAC, GB, 1981, ERR171834)	scn, sak, chs, hydrolase
6	CC88	ST88	LabRodCC88_6	Sa6int	0	5	lab mouse	CR-CA cluster	virE
7	CC88	ST88	LabRodCC88_7	Sa7int	2	5	lab mouse	CR-US
8	CC1	ST1	LabRodCC1_1	Sa2int	1	5	lab mouse	FR, DE (monophyletic, sub-cluster within BEAST cluster CC1b)	virE
9	CC1	ST474	LabRodCC1_2	Sa2int	0	4	lab mouse	NZ (BEAST cluster CC1c)	virE, pezA
10	CC1	ST1	LabRodCC1_3	Sa3int	0	5	lab mouse (3), lab rat (2)	DE, FR; part of same cluster	sek, chs, scn, hydrolase
11	CC1	ST1, ST474	LabRodCC1_4	Sa3int	0	10	lab mouse	US, NZ, DE, FR; not monophyletic	selk/seq, sep, scn, sak, hydrolase
12	CC1	ST1	LabRodCC1_5	Sa9int	0	5	lab mouse	DE, FR (subcluster of CC1b)	2 hypoth
13	CC1	ST1	LabRodCC1_6	SaWint	1	3	lab mouse	DE (cluster CC1a)	5 hypoth
14	CC1	ST1	LabRodCC1_7	Sa1int	0	3	lab mouse	DE (cluster CC1a)	4 hypoth
15	CC15	ST15	LabRodCC15_1	Sa1int	2	1	lab mouse	CR-CA	jepCC88
16	CC15	ST15	LabRodCC15_2	Sa2int	1	4	lab mouse (SRA)	GB	virE
17	CC15	ST15	LabRodCC15_3	Sa2int	0	2	lab mouse	DE	virE
18	CC15	ST15	LabRodCC15_4	Sa2int	4	2	lab mouse	CR-US	virE
19	CC15	ST15	LabRodCC15_5	SaVint	0	4	lab mouse (SRA)	GB	ebpS
20	CC15	ST15	LabRodCC15_6	Sa5int	1	5	lab mouse	DE, FR (monophyletic, CC15e)	2 hypoth
21	CC15	ST15, STnvl	LabRodCC15_7	Sa1int	3	4	lab mouse	US, CA, GB (part of CC15c)
22	CC188	ST188	LabRodCC188_1	Sa3int	0	7	lab mouse	CR-US (5), CR-CA (2)	scn, sak, kinase, hypoth, sep
23	CC20	ST20	LabRodCC20_1	Sa1int	0	6	lab mouse (3), lab rat (3)	DE (monophyletic, DKFZ Heidelberg)	hypoth
24	CC20	ST20	LabRodCC20_2	Sa3int	0	5	lab mouse (3), lab rat (2)	DE (monophyletic, DKFZ Heidelberg)	scn, chs, sak, hydrolase
25	CC22	ST22	LabRodCC22_1	Sa6int	0	6	lab mouse	DE (monophyletic, DKFZ Heidelberg)
26	CC30	ST30	LabRodCC30_1	Sa5int	0	3	lab mouse	CR-US cluster	3 hypoth
27	CC398	STnvl	LabRodCC398_1	Sa6int	1	2	lab mouse	DE	virE
28	CC6	ST1776, ST6	LabRodCC6_1	Sa3int	0	4	lab mouse (3), companion rabbit (1)	CR-US (3 ST1776), 1 GB rabbit (ST6)	scn, sak, hydrolase
29	CC7	ST7	LabRodCC7_1	Sa3int	0	7	lab mouse (2), lab rat (5)	DE (monophyletic)	scn, sak, hydrolase, sep
30	CC97	ST97	LabRodCC97_1	Sa3int	0	5	lab mouse (1), urban rat (4)	3 rats (Vancouver), 1 DE lab mouse	scn, sak, hydrolase
31	CCmisc	ST88, ST188	LabRodCCmisc_1	Sa3int	1	10	lab mouse	CR-US	scn, sak, hydrolase
32	CCmisc	ST30 (CC30), ST15 (CC15), ST49 (CC49)	LabRodCCmisc_2	Sa2int	0	11	lab mouse (8), companion rabbit (2), human (1)	CR-US (3 ST30, 5 ST15), 2 GB rabbits (ST30), 1 DE hum (ST49) # UPDATE: also in 1 GB hum (Gavin's seqs)	virE
33	CCmisc	ST15 (CC15), ST5 (CC5)	LabRodCCmisc_3	Sa2int	4	2	lab mouse (1), guinea pig (1)	DE	virE
34	CCmisc	ST30, STnvl (CC30), ST3126 (CC398)	LabRodCCmisc_4	Sa3int	0	7	lab mouse (4), companion rabbit (3)	CR-US (3 ST30, 1 STnvl), 2 GB rabbits (2 ST30, 1ST3126 [CC398])	scn, sak, chs, hydrolase, sep
35	CCmisc	ST5 (CC5), ST72 (CC72)	LabRodCCmisc_5	Sa3int	0	8	lab mouse	CR-US (of note, a sub-cluster of 4/11 ST5s in CR-US have lost the phage)	scn, sak, hydrolase, sep
36	CC49	ST49	WildRodCC49_1	SaZint	1	16	bank vole (13), yellow-necked mouse (3)	DE	guaC
37	CC49	ST49	WildRodCC49_2	Sa5int	2	25	bank vole (13), red squirrel (7), yellow-necked mouse (4), human (1)	DE vole & mice, GB squirrel & 1 DE human	jepCC49 , lukMF'
38	CC890	ST890, STnvl	WildRodCC890_1	SaXint	12	9	yellow-necked mouse (7), field vole (1), common vole (1)	DE	coa'_ST890, virE, cargo genes (map, efb, tna1, sAg_2, fnbA, add)
39	CC890	ST890, STnvl	WildRodCC890_2	SaYint	1	9	yellow-necked mouse (7), field vole (1), common vole (1)	DE	sAg_1, yycJ, guaC (split), trypsin-like serine protease, map
40	CC890	ST890	WildRodCC890_3	Sa7int	1	3	yellow-necked mouse (1), field vole (1), common vole (1)	DE (Gotha, monophyletic)	2 hypoth
41	CC890	STnvl	WildRodCC890_4	Sa2int	1	4	yellow-necked mouse	DE	virE
42	CC1956	ST1956	WildRodCC1956_1	SaXint	17	15	common vole (2), field vole (2), red squirrel (1)	DE voles, GB squirrel	coa'_ST3252, sei/se?, virE, cargo genes (map, efb, tna1, sAg_2, fnbA, add)
43	CC1956	STnvl, ST352	WildRodCC1956_4	Sa3int	16	10	common vole	DE	virE, map, 1 hypoth
44	CC1956	ST1956, ST352, STnvl	WildRodCC1956_5	SaYint	3	15	common vole (10), field vole (1), red squirrel (1)	DE voles, GB squirrel	yycJ, sak, chs, sAg_1
45	CC1956	STnvl	WildRodCC1956_7	Sa5int	2	6	common vole	DE
46	CC1956	ST1956	WildRodCC1956_8	Sa7int	0	4	common vole (2), field vole (2)	DE
47	CC1956	ST3252	WildRodCC1956_9	Sa5int	2	3	common vole	DE	3 hypoth
48	CCmisc	ST1957 (CC49); CC1956 (CC1956)	WildRodCCmisc_1	Sa5int	1	2	red squirrel	GB	jepCC49
49	CCmisc	CC398 (ST398, STnvl), CC30 (ST2024)	WildRodCCmisc_2	SaXint	15	8	urban rat (7), wild rat (1)	HK (7), DK (1)	flr, sAg_1, luk?/?, virE, cargo genes (sAg_2, fnbA, spg, add...)
50	CC3033	STnvl , ST3033	SorexCC3033_1	Sa3int	5	5	common shrew	DE	virE, 3 hypoth
51	CC3033	STnvl , ST3033	SorexCC3033_2	Sa3int	3	5	common shrew	DE	chs, 2 hypoth
52	CC3033	STnvl , ST3033	SorexCC3033_3	Sa7int	1	5	common shrew	DE
