# Supplementary material for: Bacteriophage-driven emergence and expansion of Staphylococcus aureus in rodent populations
Source: PLoS Pathog. 2024 Jul 24;20(7):e1012378. doi: 10.1371/journal.ppat.1012378 (PMC11299810; doi:10.1371/journal.ppat.1012378)
Supplement: S5 Table — (XLSX) [file ppat.1012378.s012.xlsx]

## Sheet: Sheet1
S5 Table. List of identified genes predicted to encode coagulases
Coagulase	Strain	spa type	Sequence Type / Clonal complex	Host	Genomic location	Locus name	Length recombinant protein (AA)
Coagulase, core genome-encoded (Coa)
Coa_Newman	Newman	t008	ST8/CC8	Human	Core genome	NWMN_0757	619
Coa_JSNZ	JSNZ	t729	ST88/CC88	laboratory mouse (C57BL/6)	Core genome	this work	673
Coa_DIP	S. aureus dmn150521-800 (DIP)	t4189	ST49/CC49	bank vole (Myodes glareolus)	Core genome	this work	642
Coagulase variants, MGE-encoded (Coa’)
Coa'_ST890	S. aureus dmn15052786	t1773	ST890/CC890	yellow-necked mouse (Apodemus flavicollis)	Phage WildRodCC890_1	this work	485
Coa'_ST3252	S. aureus dmn150421-724	t15027	ST3252/CC1956	common vole (Microtus arvalis)	Phage WildRodCC1956_1	this work	461
Van Willebrandt factor binding protein (Vwb)
vWbp_Newman	Newman	t008	ST8/CC8	Human	Core genome	NWMN_0757	491
vWbp_JSNZ	JSNZ	t729	ST88/CC88	laboratory mouse (C57BL/6)	Core genome	this work	483
vWbp_DIP	S. aureus dmn150521-800 (DIP)	t4189	ST49/CC49	bank vole (Myodes glareolus)	Core genome	this work	485
Van Willebrandt factor binding protein variant, MGE-encoded (Vwb’)
vWbp'_ST3033	S. aureus dmn150503-760	t9909	ST3033/CC3033	common shrew (Sorex araneus)	SaPI	this work	482
